# Supplementary material for: Uniaxial pressure induced stripe order rotation in La1.88Sr0.12CuO4
Source: Nat Commun. 2022 Apr 4;13:1795. doi: 10.1038/s41467-022-29465-4 (PMC8979978; doi:10.1038/s41467-022-29465-4)
Supplement: Supplementary file 2 — Source Data [file 41467_2022_29465_MOESM2_ESM.zip]

Archive with 45 entries (44 files):
- Source_Data/
- Source_Data/Figure1c.xlsx
- Source_Data/Figure1d.xlsx
- Source_Data/Figure1e.xlsx
- Source_Data/Figure1f.xlsx
- Source_Data/Figure2d.xlsx
- Source_Data/Figure2e.xlsx
- Source_Data/Figure2f.xlsx
- Source_Data/Figure2g.xlsx
- Source_Data/Figure2h.xlsx
- Source_Data/Figure2i.xlsx
- Source_Data/Figure2j.xlsx
- Source_Data/Figure2k.xlsx
- Source_Data/Figure2l.xlsx
- Source_Data/Figure2m.xlsx
- Source_Data/Figure2n.xlsx
- Source_Data/Figure3a.xlsx
- Source_Data/Figure3b.xlsx
- Source_Data/Figure3c.xlsx
- Source_Data/Figure3d.xlsx
- Source_Data/Figure3e.xlsx
- Source_Data/Figure3f.xlsx
- Source_Data/Figure3g.xlsx
- Source_Data/Figure3h.xlsx
- Source_Data/Supplementary_Figure1.xlsx
- Source_Data/Supplementary_Figure2a.xlsx
- Source_Data/Supplementary_Figure2b.xlsx
- Source_Data/Supplementary_Figure2c.xlsx
- Source_Data/Supplementary_Figure2d.xlsx
- Source_Data/Supplementary_Figure2e.xlsx
- Source_Data/Supplementary_Figure2f.xlsx
- Source_Data/Supplementary_Figure3a.xlsx
- Source_Data/Supplementary_Figure3b.xlsx
- Source_Data/Supplementary_Figure3c.xlsx
- Source_Data/Supplementary_Figure3d.xlsx
- Source_Data/Supplementary_Figure4a.xlsx
- Source_Data/Supplementary_Figure4b.xlsx
- Source_Data/Supplementary_Figure5a.xlsx
- Source_Data/Supplementary_Figure5b.xlsx
- Source_Data/Supplementary_Figure7f.xlsx
- Source_Data/Supplementary_Figure7g.xlsx
- Source_Data/Supplementary_Figure7h.xlsx
- Source_Data/Supplementary_Figure7i.xlsx
- Source_Data/Supplementary_Figure7j.xlsx
- Source_Data/Supplementary_Figure8b.xlsx
