# Supplementary material for: Uniaxial pressure induced stripe order rotation in La1.88Sr0.12CuO4
Source: Nat Commun. 2022 Apr 4;13:1795. doi: 10.1038/s41467-022-29465-4 (PMC8979978; doi:10.1038/s41467-022-29465-4)
Supplement: Supplementary file 2 — Source Data [file 41467_2022_29465_MOESM2_ESM.zip › Source_Data/Figure1c.xlsx]

## Sheet: Energy-Intensity(Unstrained)
-6.47258	0.0014663
-6.45883	0.00109973
-6.4456	0.000977536
-6.43285	0.000488768
-6.4201	0.000488768
-6.40735	0.000488768
-6.3946	0.000488768
-6.38178	2.93026e-18
-6.36903	0.0011997
-6.35628	0.000799802
-6.34353	0.0015996
-6.33078	0.0015996
-6.31803	0.0011997
-6.30528	0.0011997
-6.29253	0.0015996
-6.27978	0.00239941
-6.26703	0.0015996
-6.25428	0.0015996
-6.24153	0.0015996
-6.22878	0.0015996
-6.21603	0.0015996
-6.20328	0.0011997
-6.19053	0.000799802
-6.17778	0.000799802
-6.16503	0.0011997
-6.15228	0.000399901
-6.13953	0.000399901
-6.12678	0.000799802
-6.11403	0.0011997
-6.10128	0.0011997
-6.08853	0.0011997
-6.07578	0.0011997
-6.06303	0.000799802
-6.05028	0.000799802
-6.03753	0.0011997
-6.02478	0.0015996
-6.01203	0.0011997
-5.99928	0.000399901
-5.98653	0.000799802
-5.97378	0.0011997
-5.96103	0.000799802
-5.94828	0.000799802
-5.93553	0.000799802
-5.92278	0.000799802
-5.91003	0.0015996
-5.89728	0.0019995
-5.88453	0.0015996
-5.87178	0.000799802
-5.85903	0.000399901
-5.84628	0.000799802
-5.83353	0.000399901
-5.82078	0.000399901
-5.80803	2.93026e-18
-5.79528	0.0015996
-5.78253	0.00239941
-5.76978	0.0015996
-5.75703	0.0015996
-5.74428	0.000399901
-5.73153	2.93026e-18
-5.71878	0.000799802
-5.70603	0.000799802
-5.69328	0.0015996
-5.68053	0.000799802
-5.66778	0.000799802
-5.65503	0.000799802
-5.64228	0.0011997
-5.62953	0.000399901
-5.61678	0.0015996
-5.60403	0.0011997
-5.59128	0.000399901
-5.57853	0.0019995
-5.56578	0.0011997
-5.55303	0.0015996
-5.54028	0.0019995
-5.52753	0.0011997
-5.51478	0.0011997
-5.50203	0.000399901
-5.48928	0.000399901
-5.47653	0.0019995
-5.46378	0.000799802
-5.45103	0.0015996
-5.43828	0.0011997
-5.42553	0.00239941
-5.41278	0.0011997
-5.40003	0.00279931
-5.38728	0.00239941
-5.37453	0.000799802
-5.36178	0.000799802
-5.34903	0.0011997
-5.33628	0.000799802
-5.32353	0.000399901
-5.31078	0.0015996
-5.29803	0.00239941
-5.28528	0.0011997
-5.27253	0.0011997
-5.25978	0.0011997
-5.24703	0.0011997
-5.23428	0.0011997
-5.22153	0.0015996
-5.20878	0.0011997
-5.19603	0.0015996
-5.18328	0.000399901
-5.17053	0.000799802
-5.15778	0.000799802
-5.14503	0.000399901
-5.13228	0.0015996
-5.11953	0.0019995
-5.10678	0.000799802
-5.09403	0.000399901
-5.08128	0.0015996
-5.06853	0.000799802
-5.05578	0.00279931
-5.04303	0.0011997
-5.03028	0.0015996
-5.01753	0.0019995
-5.00478	0.0011997
-4.99203	0.00279931
-4.97928	0.000799802
-4.96653	0.00359911
-4.95378	0.000799802
-4.94103	0.000799802
-4.92828	0.000399901
-4.91553	2.93026e-18
-4.90278	0.0011997
-4.89003	0.0011997
-4.87728	0.000399901
-4.86453	2.93026e-18
-4.85178	0.0015996
-4.83903	0.000399901
-4.82628	0.000799802
-4.81353	2.93026e-18
-4.80078	0.000799802
-4.78803	0.0011997
-4.77528	2.93026e-18
-4.76253	0.000799802
-4.74978	0.000399901
-4.73703	2.93026e-18
-4.72428	0.000799802
-4.71153	0.0011997
-4.69878	0.000399901
-4.68603	0.000799802
-4.67328	0.0011997
-4.66053	0.0015996
-4.64778	0.000799802
-4.63503	0.000399901
-4.62228	0.000799802
-4.60953	0.000399901
-4.59678	0.000399901
-4.58403	0.000799802
-4.57128	0.0015996
-4.55853	0.0011997
-4.54578	0.0011997
-4.53303	0.0015996
-4.52028	0.000799802
-4.50753	0.000799802
-4.49478	0.0011997
-4.48203	0.000799802
-4.46928	0.0015996
-4.45653	0.000399901
-4.44378	0.0015996
-4.43103	0.0011997
-4.41828	2.93026e-18
-4.40553	0.000799802
-4.39278	0.000799802
-4.38003	2.93026e-18
-4.36728	0.000799802
-4.35453	0.000799802
-4.34178	0.000399901
-4.32903	0.0011997
-4.31628	0.0011997
-4.30353	0.000399901
-4.29078	0.000399901
-4.27803	0.000399901
-4.26528	0.0015996
-4.25253	0.0011997
-4.23978	0.0011997
-4.22703	0.000799802
-4.21428	0.000799802
-4.20153	0.0011997
-4.18878	0.0011997
-4.17603	0.000399901
-4.16328	0.0015996
-4.15053	0.0019995
-4.13778	0.000399901
-4.12503	0.00239941
-4.11228	0.0011997
-4.09953	0.000799802
-4.08678	0.0015996
-4.07403	0.0011997
-4.06128	0.0019995
-4.04853	0.000799802
-4.03578	0.000399901
-4.02303	0.00239941
-4.01028	0.000399901
-3.99753	0.000799802
-3.98478	0.0011997
-3.97203	0.000399901
-3.95928	2.93026e-18
-3.94653	2.93026e-18
-3.93378	0.0015996
-3.92103	0.000399901
-3.90828	0.0011997
-3.89553	0.000399901
-3.88278	0.000799802
-3.87003	0.0015996
-3.85728	0.000399901
-3.84453	0.000399901
-3.83178	0.0011997
-3.81903	0.000799802
-3.80628	0.000399901
-3.79353	0.000399901
-3.78078	0.0011997
-3.76803	0.000399901
-3.75528	0.0011997
-3.74253	0.0011997
-3.72978	2.93026e-18
-3.71703	0.000799802
-3.70428	0.000399901
-3.69153	0.000399901
-3.67878	0.000799802
-3.66603	0.00279931
-3.65328	0.000799802
-3.64053	0.000399901
-3.62778	0.0011997
-3.61503	2.93026e-18
-3.60228	0.000799802
-3.58953	0.000399901
-3.57678	0.000399901
-3.56403	0.000399901
-3.55128	0.000799802
-3.53853	0.0015996
-3.52578	0.000799802
-3.51303	0.000799802
-3.50028	0.0011997
-3.48753	0.0011997
-3.47478	2.93026e-18
-3.46203	0.000399901
-3.44928	0.0011997
-3.43653	0.0011997
-3.42378	0.000799802
-3.41103	0.000799802
-3.39828	0.000799802
-3.38553	0.000399901
-3.37278	0.000799802
-3.36003	0.000799802
-3.34728	0.00239941
-3.33453	0.0015996
-3.32178	0.00319921
-3.30903	0.000799802
-3.29628	0.0011997
-3.28353	0.000799802
-3.27078	0.00279931
-3.25803	0.000399901
-3.24528	0.000399901
-3.23253	0.000799802
-3.21978	2.93026e-18
-3.20703	0.000799802
-3.19428	0.0015996
-3.18153	0.0015996
-3.16878	0.000799802
-3.15603	0.00239941
-3.14328	0.00239941
-3.13053	0.000399901
-3.11778	0.0019995
-3.10503	2.93026e-18
-3.09228	0.0015996
-3.07953	0.0011997
-3.06678	0.00239941
-3.05403	0.0015996
-3.04128	0.0011997
-3.02853	0.00279931
-3.01578	0.0019995
-3.00303	0.00319921
-2.99028	0.0011997
-2.97753	0.000799802
-2.96478	0.000799802
-2.95203	0.000799802
-2.93928	0.0011997
-2.92653	0.000799802
-2.91378	0.0011997
-2.90103	0.000799802
-2.88828	0.000799802
-2.87553	0.0011997
-2.86278	0.0011997
-2.85003	0.0011997
-2.83728	0.000399901
-2.82453	0.000399901
-2.81178	0.0015996
-2.79903	0.000799802
-2.78628	0.00239941
-2.77353	0.0011997
-2.76078	0.0019995
-2.74803	0.0011997
-2.73528	0.000399901
-2.72253	0.0019995
-2.70978	0.0019995
-2.69703	0.00239941
-2.68428	0.0011997
-2.67153	0.00239941
-2.65878	0.0011997
-2.64603	0.0015996
-2.63328	0.000799802
-2.62053	0.000799802
-2.60778	0.0011997
-2.59503	0.0019995
-2.58228	2.93026e-18
-2.56953	0.0011997
-2.55678	0.0011997
-2.54403	0.0015996
-2.53128	0.000799802
-2.51853	0.000799802
-2.50578	0.0015996
-2.49303	0.000799802
-2.48028	0.00239941
-2.46753	0.000399901
-2.45478	0.0011997
-2.44203	0.000399901
-2.42928	0.0011997
-2.41653	2.93026e-18
-2.40378	0.0015996
-2.39103	2.93026e-18
-2.37828	0.000399901
-2.36553	0.0011997
-2.35278	0.0015996
-2.34003	0.0011997
-2.32728	0.00239941
-2.31453	0.0011997
-2.30178	0.0015996
-2.28903	0.0019995
-2.27628	0.000799802
-2.26353	0.000799802
-2.25078	0.0015996
-2.23803	0.0019995
-2.22528	0.000799802
-2.21253	0.0011997
-2.19978	0.0015996
-2.18703	0.0011997
-2.17428	0.0011997
-2.16153	0.000799802
-2.14878	0.0015996
-2.13603	2.93026e-18
-2.12328	0.0019995
-2.11053	0.0019995
-2.09778	0.0011997
-2.08503	0.00239941
-2.07228	0.000799802
-2.05953	0.000799802
-2.04678	0.0015996
-2.03403	0.000399901
-2.02128	0.0015996
-2.00853	0.00279931
-1.99578	0.0019995
-1.98303	0.000799802
-1.97028	0.000399901
-1.95753	0.0019995
-1.94478	0.0011997
-1.93203	0.00239941
-1.91928	0.00239941
-1.90653	0.0011997
-1.89378	0.000799802
-1.88103	0.00239941
-1.86828	0.000399901
-1.85553	0.000799802
-1.84278	0.0015996
-1.83003	0.0011997
-1.81728	0.000799802
-1.80453	0.000799802
-1.79178	0.00359911
-1.77903	0.000799802
-1.76628	0.0011997
-1.75353	0.000399901
-1.74078	0.0011997
-1.72803	0.0019995
-1.71528	0.000799802
-1.70253	0.000799802
-1.68978	0.00319921
-1.67703	0.0015996
-1.66428	0.00279931
-1.65153	0.0019995
-1.63878	0.000399901
-1.62603	0.0011997
-1.61328	0.0011997
-1.60053	0.000799802
-1.58778	0.0011997
-1.57503	0.00239941
-1.56228	0.0019995
-1.54953	0.0015996
-1.53678	0.0015996
-1.52403	0.000399901
-1.51128	0.00399901
-1.49853	0.00359911
-1.48578	0.00279931
-1.47303	0.0015996
-1.46028	0.0019995
-1.44753	0.0015996
-1.43478	0.0015996
-1.42203	0.0015996
-1.40928	0.00359911
-1.39653	0.0011997
-1.38378	0.0015996
-1.37103	0.000399901
-1.35828	0.0019995
-1.34553	0.000799802
-1.33278	0.0019995
-1.32003	0.0019995
-1.30728	0.0015996
-1.29453	0.0011997
-1.28178	0.0011997
-1.26903	0.0011997
-1.25628	0.00279931
-1.24353	0.00239941
-1.23078	0.0015996
-1.21803	0.0019995
-1.20528	0.00239941
-1.19253	0.00239941
-1.17978	0.00279931
-1.16703	0.00239941
-1.15428	0.0019995
-1.14153	0.00239941
-1.12878	0.0019995
-1.11603	0.000799802
-1.10328	0.0019995
-1.09053	0.0011997
-1.07778	0.0019995
-1.06503	0.00239941
-1.05228	0.0011997
-1.03953	0.0019995
-1.02678	0.0015996
-1.01403	0.00319921
-1.00128	0.00239941
-0.988526	0.00279931
-0.975776	0.0019995
-0.963026	0.00239941
-0.950276	0.00239941
-0.937526	0.00479881
-0.924776	0.00319921
-0.912026	0.00239941
-0.899276	0.0019995
-0.886526	0.00239941
-0.873776	0.00399901
-0.861026	0.00279931
-0.848276	0.00239941
-0.835526	0.00399901
-0.822776	0.00359911
-0.810026	0.0019995
-0.797276	0.00359911
-0.784526	0.00559861
-0.771776	0.00319921
-0.759026	0.0011997
-0.746276	0.00279931
-0.733526	0.00359911
-0.720776	0.0019995
-0.708026	0.00319921
-0.695276	0.0019995
-0.682526	0.00279931
-0.669776	0.00399901
-0.657026	0.00279931
-0.644276	0.00399901
-0.631526	0.00359911
-0.618776	0.00479881
-0.606026	0.00319921
-0.593276	0.00239941
-0.580526	0.00519871
-0.567776	0.00359911
-0.555026	0.00439891
-0.542276	0.00239941
-0.529526	0.00439891
-0.516776	0.00239941
-0.504026	0.00599851
-0.491276	0.00479881
-0.478526	0.00399901
-0.465776	0.00399901
-0.453026	0.00479881
-0.440276	0.00519871
-0.427526	0.00719822
-0.414776	0.00439891
-0.402026	0.00479881
-0.389276	0.00239941
-0.376526	0.00519871
-0.363776	0.00479881
-0.351026	0.00439891
-0.338276	0.00439891
-0.325526	0.00919772
-0.312776	0.00679832
-0.300026	0.00719822
-0.287276	0.00839792
-0.274526	0.00959762
-0.261776	0.00439891
-0.249026	0.00799802
-0.236276	0.00719822
-0.223526	0.00479881
-0.210776	0.00959762
-0.198026	0.00879782
-0.185276	0.0131967
-0.172526	0.011997
-0.159776	0.0167958
-0.147026	0.0139965
-0.134276	0.0183954
-0.121526	0.0279931
-0.108776	0.0307924
-0.0960259	0.0327919
-0.0832759	0.0447889
-0.0705259	0.0631843
-0.0577759	0.0699827
-0.0450259	0.0867785
-0.0322759	0.101575
-0.0195259	0.133967
-0.00677587	0.142365
0.00597413	0.146364
0.0187241	0.135966
0.0314741	0.143964
0.0442241	0.158761
0.0569741	0.171158
0.0697241	0.155162
0.0824741	0.173557
0.0952241	0.174357
0.107974	0.178756
0.120724	0.155162
0.133474	0.175557
0.146224	0.166759
0.158974	0.177956
0.171724	0.157561
0.184474	0.171558
0.197224	0.16156
0.209974	0.181955
0.222724	0.165159
0.235474	0.172357
0.248224	0.171158
0.260974	0.16036
0.273724	0.170758
0.286474	0.146364
0.299224	0.154762
0.311974	0.151163
0.324724	0.154362
0.337474	0.145164
0.350224	0.141165
0.362974	0.135167
0.375724	0.149163
0.388474	0.134767
0.401224	0.123969
0.413974	0.125969
0.426724	0.110773
0.439474	0.11997
0.452224	0.116771
0.464974	0.114772
0.477724	0.11917
0.490474	0.107573
0.503224	0.096776
0.515974	0.103574
0.528724	0.102375
0.541474	0.101575
0.554224	0.0991754
0.566974	0.088778
0.579724	0.0931769
0.592474	0.0903776
0.605224	0.0823796
0.617974	0.0827795
0.630724	0.0855788
0.643474	0.0835793
0.656224	0.0751814
0.668974	0.0795803
0.681724	0.068783
0.694474	0.072782
0.707224	0.0739817
0.719974	0.0699827
0.732724	0.0671834
0.745474	0.0703826
0.758224	0.0607849
0.770974	0.068783
0.783724	0.0755813
0.796474	0.0663836
0.809224	0.0663836
0.821974	0.0671834
0.834724	0.0787805
0.847474	0.0735818
0.860224	0.0695828
0.872974	0.0831794
0.885724	0.0759812
0.898474	0.0667835
0.911224	0.08078
0.923974	0.0679832
0.936724	0.0715823
0.949474	0.0763811
0.962224	0.0639842
0.974974	0.0831794
0.987724	0.0911774
1.00047	0.0943766
1.01322	0.096776
1.02597	0.0903776
1.03872	0.0915773
1.05147	0.103574
1.06422	0.102375
1.07697	0.115171
1.08972	0.111572
1.10247	0.115171
1.11522	0.131567
1.12797	0.128368
1.14072	0.148763
1.15347	0.16156
1.16622	0.159161
1.17897	0.173557
1.19172	0.173557
1.20447	0.183555
1.21722	0.195951
1.22997	0.205949
1.24272	0.212747
1.25547	0.208748
1.26822	0.225144
1.28097	0.239141
1.29372	0.24234
1.30647	0.251138
1.31922	0.254337
1.33197	0.28393
1.34472	0.273932
1.35747	0.305924
1.37022	0.297126
1.38297	0.32192
1.39572	0.313522
1.40847	0.330718
1.42122	0.337916
1.43397	0.36511
1.44672	0.388304
1.45947	0.386304
1.47222	0.421096
1.48497	0.451888
1.49772	0.472683
1.51047	0.470683
1.52322	0.538667
1.53597	0.560661
1.54872	0.615448
1.56147	0.631843
1.57422	0.68703
1.58697	0.752214
1.59972	0.749814
1.61247	0.818997
1.62522	0.816598
1.63797	0.896578
1.65072	0.875383
1.66347	0.936568
1.67622	0.944166
1.68897	0.986556
1.70172	0.956163
1.71447	0.966561
1.72722	1.01095
1.73997	0.999752
1.75272	1.00855
1.76547	1.05094
1.77822	1.04854
1.79097	1.01535
1.80372	1.01535
1.81647	1.01935
1.82922	1.00375
1.84197	1.00655
1.85472	1.00295
1.86747	1.00855
1.88022	1.03854
1.89297	0.938568
1.90572	0.956163
1.91847	0.92657
1.93122	0.901777
1.94397	0.913774
1.95672	0.939767
1.96947	0.895378
1.98222	0.870184
1.99497	0.859787
2.00772	0.860987
2.02047	0.838192
2.03322	0.827795
2.04597	0.807
2.05872	0.786605
2.07147	0.76701
2.08422	0.801801
2.09697	0.745415
2.10972	0.716223
2.12247	0.705425
2.13522	0.72862
2.14797	0.696228
2.16072	0.651839
2.17347	0.637442
2.18622	0.630244
2.19897	0.586655
2.21172	0.621446
2.22447	0.586655
2.23722	0.549464
2.24997	0.56506
2.26272	0.551064
2.27547	0.530269
2.28822	0.52587
2.30097	0.480681
2.31372	0.487479
2.32647	0.478282
2.33922	0.44389
2.35197	0.454687
2.36472	0.440691
2.37747	0.422295
2.39022	0.410698
2.40297	0.397901
2.41572	0.397502
2.42847	0.367909
2.44122	0.352313
2.45397	0.330318
2.46672	0.346714
2.47947	0.339916
2.49222	0.325919
2.50497	0.300326
2.51772	0.300326
2.53047	0.276731
2.54322	0.24274
2.55597	0.267934
2.56872	0.252737
2.58147	0.259536
2.59422	0.239941
2.60697	0.239541
2.61972	0.224344
2.63247	0.198351
2.64522	0.211148
2.65797	0.194752
2.67072	0.20355
2.68347	0.195951
2.69622	0.188353
2.70897	0.175157
2.72172	0.179955
2.73447	0.185554
2.74722	0.173957
2.75997	0.151962
2.77272	0.163559
2.78547	0.158361
2.79822	0.155162
2.81097	0.143165
2.82372	0.135966
2.83647	0.127568
2.84922	0.129168
2.86197	0.124369
2.87472	0.124369
2.88747	0.12197
2.90022	0.12077
2.91297	0.123569
2.92572	0.112772
2.93847	0.104774
2.95122	0.129968
2.96397	0.112772
2.97672	0.0971759
2.98947	0.103574
3.00222	0.0991754
3.01497	0.0915773
3.02772	0.0987755
3.04047	0.104374
3.05322	0.0883781
3.06597	0.0839792
3.07872	0.0987755
3.09147	0.0843791
3.10422	0.0915773
3.11697	0.0939767
3.12972	0.064784
3.14247	0.076781
3.15522	0.0835793
3.16797	0.0863786
3.18072	0.0787805
3.19347	0.0803801
3.20622	0.0787805
3.21897	0.0811799
3.23172	0.0803801
3.24447	0.0695828
3.25722	0.0771809
3.26997	0.0715823
3.28272	0.0791804
3.29547	0.0739817
3.30822	0.08078
3.32097	0.0715823
3.33372	0.0755813
3.34647	0.0679832
3.35922	0.0691829
3.37197	0.0599851
3.38472	0.0611848
3.39747	0.0707825
3.41022	0.0739817
3.42297	0.0683831
3.43572	0.0719822
3.44847	0.0615847
3.46122	0.0695828
3.47397	0.064784
3.48672	0.0659837
3.49947	0.0643841
3.51222	0.0759812
3.52497	0.0655838
3.53772	0.0655838
3.55047	0.0487879
3.56322	0.0587854
3.57597	0.0655838
3.58872	0.0635843
3.60147	0.0599851
3.61422	0.0619846
3.62697	0.0651839
3.63972	0.0635843
3.65247	0.068783
3.66522	0.0667835
3.67797	0.0639842
3.69072	0.0579856
3.70347	0.0559861
3.71622	0.0623845
3.72897	0.0535867
3.74172	0.0655838
3.75447	0.0667835
3.76722	0.0507874
3.77997	0.0495877
3.79272	0.0495877
3.80547	0.0587854
3.81822	0.0619846
3.83097	0.0611848
3.84372	0.0571858
3.85647	0.0631843
3.86922	0.0699827
3.88197	0.0635843
3.89472	0.0583855
3.90747	0.0627844
3.92022	0.0535867
3.93297	0.0591853
3.94572	0.0567859
3.95847	0.0559861
3.97122	0.0583855
3.98397	0.0555862
3.99672	0.064784
4.00947	0.0487879
4.02222	0.0543865
4.03497	0.0531868
4.04772	0.0575857
4.06047	0.052387
4.07322	0.0583855
4.08597	0.048388
4.09872	0.0487879
4.11147	0.0631843
4.12422	0.0579856
4.13697	0.0579856
4.14972	0.0627844
4.16247	0.0579856
4.17522	0.0599851
4.18797	0.0551863
4.20072	0.0555862
4.21347	0.0607849
4.22622	0.0623845
4.23897	0.0703826
4.25172	0.056386
4.26447	0.0619846
4.27722	0.064784
4.28997	0.060385
4.30272	0.0599851
4.31547	0.0599851
4.32822	0.0599851
4.34097	0.0547864
4.35372	0.0595852
4.36647	0.0675833
4.37922	0.068783
4.39197	0.0611848
4.40472	0.0623845
4.41747	0.0635843
4.43022	0.0607849
4.44297	0.0607849
4.45572	0.0587854
4.46847	0.0599851
4.48122	0.0627844
4.49397	0.0651839
4.50672	0.0755813
4.51947	0.0659837
4.53222	0.0671834
4.54497	0.0547864
4.55772	0.0683831
4.57047	0.0615847
4.58322	0.0599851
4.59597	0.0543865
4.60872	0.060385
4.62147	0.072782
4.63422	0.0639842
4.64697	0.0627844
4.65972	0.068783
4.67247	0.0551863
4.68522	0.0663836
4.69797	0.0631843
4.71072	0.0607849
4.72347	0.0695828
4.73622	0.0679832
4.74897	0.056386
4.76172	0.0631843
4.77447	0.0655838
4.78722	0.0691829
4.79997	0.0759812
4.81272	0.0607849
4.82547	0.0575857
4.83822	0.052387
4.85097	0.0555862
4.86372	0.0695828
4.87647	0.0587854
4.88922	0.0607849
4.90197	0.0683831
4.91472	0.0591853
4.92747	0.064784
4.94022	0.0675833
4.95297	0.0659837
4.96572	0.0691829
4.97847	0.0679832
4.99122	0.0543865
5.00397	0.0595852
5.01672	0.0575857
5.02947	0.0599851
5.04222	0.0543865
5.05497	0.0667835
5.06772	0.0587854
5.08047	0.0571858
5.09322	0.0723821
5.10597	0.0611848
5.11872	0.0667835
5.13147	0.0739817
5.14422	0.072782
5.15697	0.0623845
5.16972	0.0611848
5.18247	0.0675833
5.19522	0.0547864
5.20797	0.0671834
5.22072	0.064784
5.23347	0.0587854
5.24622	0.0511873
5.25897	0.0615847
5.27172	0.072782
5.28447	0.0703826
5.29722	0.0675833
5.30997	0.0659837
5.32272	0.0711824
5.33547	0.068783
5.34822	0.0627844
5.36097	0.0663836
5.37372	0.0583855
5.38647	0.0667835
5.39922	0.0611848
5.41197	0.0607849
5.42472	0.0655838
5.43747	0.0619846
5.45022	0.0611848
5.46297	0.0683831
5.47572	0.0707825
5.48847	0.072782
5.50122	0.0675833
5.51397	0.0623845
5.52672	0.0659837
5.53947	0.0611848
5.55222	0.072782
5.56497	0.0715823
5.57772	0.0663836
5.59047	0.0671834
5.60322	0.0715823
5.61597	0.072782
5.62872	0.0691829
5.64147	0.0759812
5.65422	0.0615847
5.66697	0.0671834
5.67972	0.0639842
5.69247	0.0743816
5.70522	0.0691829
5.71797	0.0659837
5.73072	0.0671834
5.74347	0.0695828
5.75622	0.0735818
5.76897	0.0763811
5.78172	0.0735818
5.79447	0.0683831
5.80722	0.0711824
5.81997	0.0679832
5.83272	0.0639842
5.84547	0.072782
5.85822	0.0747815
5.87097	0.0651839
5.88372	0.0747815
5.89647	0.0639842
5.90922	0.0615847
5.92197	0.0631843
5.93472	0.0611848
5.94747	0.0675833
5.96022	0.0679832
5.97297	0.0691829
5.98572	0.068783
5.99847	0.0707825
6.01122	0.0643841
6.02397	0.0763811
6.03672	0.0735818
6.04947	0.0607849
6.06222	0.068783
6.07497	0.0635843
6.08772	0.0691829
6.10047	0.0651839
6.11322	0.064784
6.12597	0.0679832
6.13872	0.0639842
6.15147	0.0643841
6.16422	0.060385
6.17697	0.0719822
6.18972	0.0675833
6.20247	0.0519871
6.21522	0.0587854
6.22797	0.0591853
6.24072	0.0619846
6.25347	0.0587854
6.26622	0.0659837
6.27897	0.0547864
6.29172	0.052387
6.30447	0.0607849
6.31722	0.0639842
6.32997	0.0587854
6.34272	0.0551863
6.35547	0.0547864
6.36822	0.0555862
6.38097	0.0511873
6.39372	0.0663836
6.40647	0.0543865
6.41922	0.0559861
6.43197	0.0507874
6.44472	0.0543865
6.45747	0.0531868
6.47022	0.0611848
6.48297	0.0571858
6.49572	0.056386
6.50847	0.0503875
6.52122	0.0631843
6.53397	0.0515872
6.54672	0.0535867
6.55947	0.0527869
6.57222	0.0511873
6.58497	0.0503875
6.59772	0.0499876
6.61047	0.0535867
6.62322	0.0511873
6.63597	0.0559861
6.64872	0.0467884
6.66147	0.0423895
6.67422	0.0475882
6.68697	0.0507874
6.69972	0.0507874
6.71247	0.0515872
6.72522	0.0531868
6.73797	0.0595852
6.75072	0.0491878
6.76347	0.0515872
6.77622	0.0503875
6.78897	0.0491878
6.80172	0.0491878
6.81447	0.0467884
6.82722	0.0547864
6.83997	0.0451888
6.85272	0.048388
6.86547	0.0539866
6.87822	0.0423895
6.89097	0.0463885
6.90372	0.0455887
6.91647	0.0479881
6.92922	0.0435892
6.94197	0.0431893
6.95472	0.0423895
6.96747	0.0479881
6.98022	0.0451888
6.99297	0.0471883
7.00572	0.0439891
7.01847	0.0487879
7.03122	0.0507874
7.04397	0.0531868
7.05672	0.0415897
7.06947	0.0499876
7.08222	0.0515872
7.09497	0.0407899
7.10772	0.0379906
7.12047	0.0455887
7.13322	0.04039
7.14597	0.0383905
7.15872	0.0435892
7.17147	0.0479881
7.18422	0.048388
7.19697	0.0491878
7.20972	0.0547864
7.22247	0.0427894
7.23522	0.0315922
7.24797	0.0407899
7.26072	0.0427894
7.27347	0.0375907
7.28622	0.0451888
7.29897	0.04039
7.31172	0.0335917
7.32447	0.036391
7.33722	0.0463885
7.34997	0.0343915
7.36272	0.0375907
7.37547	0.0371908
7.38822	0.0399901
7.40097	0.0419896
7.41372	0.0343915
7.42647	0.0359911
7.43922	0.0351913
7.45197	0.0411898
7.46472	0.04039
7.47747	0.0275932
7.49022	0.0339916
7.50297	0.0427894
7.51572	0.0347914
7.52847	0.0295927
7.54122	0.0379906
7.55397	0.0391903
7.56672	0.0343915
7.57947	0.0375907
7.59222	0.036391
7.60497	0.0387904
7.61772	0.0343915
7.63047	0.032392
7.64322	0.0359911
7.65597	0.0367909
7.66872	0.0367909
7.68147	0.0339916
7.69422	0.0299926
7.70697	0.0391903
7.71972	0.0331918
7.73247	0.0307924
7.74522	0.0319921
7.75797	0.0291928
7.77072	0.0371908
7.78347	0.0327919
7.79622	0.0279931
7.80897	0.0251938
7.82172	0.0295927
7.83447	0.0327919
7.84722	0.024394
7.85997	0.0295927
7.87272	0.0335917
7.88547	0.0295927
7.89822	0.0291928
7.91097	0.0215947
7.92372	0.0299926
7.93647	0.0327919
7.94922	0.0279931
7.96197	0.0315922
7.97472	0.0275932
7.98747	0.0295927
8.00022	0.028393
8.01297	0.0255937
8.02572	0.0287929
8.03847	0.0271933
8.05122	0.0303925
8.06397	0.0307924
8.07672	0.0355912
8.08947	0.0235942
8.10222	0.0191952
8.11497	0.0247939
8.12772	0.0231943
8.14047	0.0255937
8.15322	0.0259936
8.16597	0.028393
8.17872	0.024394
8.19147	0.0251938
8.20422	0.0203949
8.21697	0.0207948
8.22972	0.0171957
8.24247	0.0227944
8.25522	0.0275932
8.26797	0.0227944
8.28072	0.0203949
8.29347	0.0227944
8.30622	0.0223945
8.31897	0.0207948
8.33172	0.0195951
8.34447	0.0207948
8.35722	0.019995
8.36997	0.0231943
8.38272	0.015996
8.39547	0.0147963
8.40822	0.0215947
8.42097	0.019995
8.43372	0.0155961
8.44647	0.0175956
8.45922	0.019995
8.47197	0.0195951
8.48472	0.0171957
8.49747	0.0175956
8.51022	0.0163959
8.52297	0.0131967
8.53572	0.0203949
8.54847	0.019995
8.56122	0.0147963
8.57397	0.0143964
8.58672	0.0139965
8.59947	0.0139965
8.61222	0.019995
8.62497	0.0147963
8.63772	0.0183954
8.65047	0.0183954
8.66322	0.0143964
8.67597	0.0167958
8.68872	0.0171957
8.70147	0.0147963
8.71422	0.0107973
8.72697	0.0127968
8.73972	0.011997
8.75247	0.011997
8.76522	0.0151962
8.77797	0.0131967
8.79072	0.0171957
8.80347	0.0123969
8.81622	0.00999752
8.82897	0.00799802
8.84172	0.0115971
8.85447	0.0171957
8.86722	0.0151962
8.87997	0.0139965
8.89272	0.0115971
8.90547	0.0107973
8.91822	0.015996
8.93097	0.0143964
8.94372	0.0115971
8.95647	0.00919772
8.96922	0.0139965
8.98197	0.0143964
8.99472	0.011997
9.00747	0.0115971
9.02022	0.0111972
9.03297	0.0127968
9.04572	0.00879782
9.05847	0.0107973
9.07122	0.0167958
9.08397	0.00839792
9.09672	0.00999752
9.10947	0.0111972
9.12222	0.00999752
9.13497	0.0111972
9.14772	0.0123969
9.16047	0.00999752
9.17322	0.00959762
9.18597	0.0131967
9.19872	0.00999752
9.21147	0.0139965
9.22422	0.0103974
9.23697	0.0107973
9.24972	0.0115971
9.26247	0.00919772
9.27522	0.00999752
9.28797	0.00999752
9.30072	0.00919772
9.31347	0.00759812
9.32622	0.00839792
9.33897	0.00799802
9.35172	0.00479881
9.36447	0.00599851
9.37722	0.00879782
9.38997	0.00839792
9.40272	0.00839792
9.41547	0.00799802
9.42822	0.00879782
9.44097	0.00999752
9.45372	0.00679832
9.46647	0.00759812
9.47922	0.00679832
9.49197	0.00759812
9.50472	0.00759812
9.51747	0.00999752
9.53022	0.00519871
9.54297	0.00959762
9.55572	0.00559861
9.56847	0.00759812
9.58122	0.00719822
9.59397	0.00719822
9.60672	0.00879782
9.61947	0.00759812
9.63222	0.00719822
9.64497	0.00719822
9.65772	0.00759812
9.67047	0.00799802
9.68322	0.00999752
9.69597	0.00839792
9.70872	0.00559861
9.72147	0.00519871
9.73422	0.00799802
9.74697	0.00359911
9.75972	0.00599851
9.77247	0.00679832
9.78522	0.00559861
9.79797	0.00519871
9.81072	0.00719822
9.82347	0.00679832
9.83622	0.00319921
9.84897	0.00399901
9.86172	0.00679832
9.87447	0.00519871
9.88722	0.00959762
9.89997	0.00439891
9.91272	0.00719822
9.92547	0.00639842
9.93822	0.00559861
9.95097	0.00799802
9.96372	0.00519871
9.97647	0.00439891
9.98922	0.00519871
10.002	0.00359911
10.0147	0.00519871
10.0275	0.00719822
10.0402	0.00479881
10.053	0.00279931
10.0657	0.00639842
10.0785	0.00519871
10.0912	0.00479881
10.104	0.00439891
10.1167	0.00359911
10.1295	0.00399901
10.1422	0.00519871
10.155	0.00519871
10.1677	0.00559861
10.1805	0.00559861
10.1932	0.00479881
10.206	0.00279931
10.2187	0.00439891
10.2315	0.00359911
10.2442	0.00479881
10.257	0.00439891
10.2697	0.00439891
10.2825	0.00439891
10.2952	0.00519871
10.308	0.00439891
10.3207	0.00679832
10.3335	0.00439891
10.3462	0.00479881
10.359	0.00599851
10.3717	0.00279931
10.3845	0.0019995
10.3972	0.00279931
10.41	0.00319921
10.4227	0.00359911
10.4355	0.00399901
10.4482	0.00279931
10.461	0.00319921
10.4737	0.00559861
10.4865	0.00399901
10.4992	0.00479881
10.512	0.00439891
10.5247	0.00319921
10.5375	0.00359911
10.5502	0.00519871
10.563	0.00359911
10.5757	0.00439891
10.5885	0.00359911
10.6012	0.00359911
10.614	0.00279931
10.6267	0.00399901
10.6395	0.0015996
10.6522	0.00279931
10.665	0.00559861
10.6777	0.00519871
10.6905	0.00399901
10.7032	0.00279931
10.716	0.00319921
10.7287	0.00279931
10.7415	0.00239941
10.7542	0.00439891
10.767	0.00279931
10.7797	0.00319921
10.7925	0.00399901
10.8052	0.00279931
10.818	0.00439891
10.8307	0.00439891
10.8435	0.00239941
10.8562	0.00399901
10.869	0.00439891
10.8817	0.00279931
10.8945	0.00319921
10.9072	0.00359911
10.92	0.00279931
10.9327	0.0011997
10.9455	0.0019995
10.9582	0.00279931
10.971	0.0011997
10.9837	0.00279931
10.9965	0.00319921
11.0092	0.00399901
11.022	0.00279931
11.0347	0.00279931
11.0475	0.00399901
11.0602	0.00599851
11.073	0.0015996
11.0857	0.00479881
11.0985	0.00359911
11.1112	0.0011997
11.124	0.00279931
11.1367	0.00399901
11.1495	0.0015996
11.1622	0.000799802
11.175	0.00239941
11.1877	0.00239941
11.2005	0.0019995
11.2132	0.00279931
11.226	0.00319921
11.2387	0.00239941
11.2515	0.00239941
11.2642	0.00279931
11.277	0.00279931
11.2897	0.00239941
11.3025	0.0019995
11.3152	0.0019995
11.328	0.00319921
11.3407	0.0011997
11.3535	0.00319921
11.3662	0.00359911
11.379	0.00439891
11.3917	0.00399901
11.4045	0.0019995
11.4172	0.0019995
11.43	0.00599851
11.4427	0.00279931
11.4555	0.00279931
11.4682	0.00239941
11.481	0.00239941
11.4937	0.00439891
11.5065	0.0019995
11.5192	0.0019995
11.532	0.0015996
11.5447	0.00279931
11.5575	0.0019995
11.5702	0.0011997
11.583	0.0019995
11.5957	0.00279931
11.6085	0.000799802
11.6212	0.00279931
11.634	0.00319921
11.6467	0.0011997
11.6595	0.00239941
11.6722	0.0019995
11.685	0.00319921
11.6977	0.0019995
11.7105	0.00279931
11.7232	0.00279931
11.736	0.00319921
11.7487	0.00319921
11.7615	0.0011997
11.7742	0.00279931
11.787	0.00279931
11.7997	0.00359911
11.8125	0.00359911
11.8252	0.00399901
11.838	0.0011997
11.8507	0.0015996
11.8635	0.00319921
11.8762	0.000799802
11.889	0.00239941
11.9017	0.0015996
11.9145	0.0019995
11.9272	0.0015996
11.94	0.00359911
11.9527	0.0011997
11.9655	0.0015996
11.9782	0.00239941
11.991	0.00319921
12.0037	0.0019995
12.0165	0.00319921
12.0292	0.00239941
12.042	0.00359911
12.0547	0.00319921
12.0675	0.0015996
12.0802	0.00359911
12.093	0.00439891
12.1057	0.0019995
12.1185	0.0015996
12.1312	0.00279931
12.144	0.0019995
12.1567	0.000399901
12.1695	0.00239941
12.1822	0.0015996
12.195	0.0011997
12.2077	0.00239941
12.2205	0.0019995
12.2332	0.00279931
12.246	0.00239941
12.2587	0.00239941
12.2715	0.00319921
12.2842	0.0015996
12.297	0.0019995
12.3097	0.00239941
12.3225	0.0015996
12.3352	0.00239941
12.348	0.00319921
12.3607	0.0019995
12.3735	0.00239941
12.3862	0.00239941
12.399	0.00279931
12.4117	0.00319921
12.4245	0.00239941
12.4372	0.00359911
12.45	0.00279931
12.4627	0.0019995
12.4755	0.00359911
12.4882	0.00359911
12.501	0.00239941
12.5137	0.0019995
12.5265	0.0015996
12.5392	0.0019995
12.552	0.00439891
12.5647	0.00239941
12.5775	0.00239941
12.5902	0.00239941
12.603	0.0015996
12.6157	0.00279931
12.6285	0.0019995
12.6412	0.0019995
12.654	0.000399901
12.6667	0.00359911
12.6795	0.00239941
12.6922	0.0015996
12.705	0.000799802
12.7177	0.0015996
12.7305	0.000799802
12.7432	0.0011997
12.756	0.0015996
12.7687	0.0019995
12.7815	0.0019995
12.7942	0.0011997
12.807	0.0011997
12.8197	0.0011997
12.8325	0.00279931
12.8452	0.00399901
12.858	0.00279931
12.8707	0.0011997
12.8835	0.00239941
12.8962	0.0015996
12.909	0.000399901
12.9217	0.0019995
12.9345	0.00239941
12.9472	0.0019995
12.96	0.0019995
12.9727	0.0019995
12.9855	0.0015996
12.9982	0.0011997
13.011	0.0015996
13.0237	0.00279931
13.0365	0.00359911
13.0492	0.0011997
13.062	0.0015996
13.0747	0.00279931
13.0875	0.0019995
13.1002	0.00359911
13.113	0.000399901
13.1257	0.00479881
13.1385	0.00279931
13.1512	0.00279931
13.164	0.0015996
13.1767	0.0015996
13.1895	0.0015996
13.2022	0.000399901
13.215	0.0011997
13.2277	0.0015996
13.2405	0.0019995
13.2532	0.0011997
13.266	0.0015996
13.2787	0.0011997
13.2915	0.000799802
13.3042	0.0019995
13.317	0.0011997
13.3297	0.0019995
13.3425	0.0015996
13.3552	0.00359911
13.368	0.0015996
13.3807	0.0019995
13.3935	0.0019995
13.4062	0.0011997
13.419	0.00359911
13.4317	0.00279931
13.4445	0.00359911
13.4572	0.00279931
13.47	0.000799802
13.4827	0.00239941
13.4955	0.0019995
13.5082	0.0015996
13.521	0.000799802
13.5337	0.0011997
13.5465	0.0011997
13.5592	0.000799802
13.572	0.0019995
13.5847	0.00239941
13.5975	0.00239941
13.6102	0.00359911
13.623	0.0015996
13.6357	0.00319921
13.6485	0.0019995
13.6612	0.0019995
13.674	0.0015996
13.6867	0.00239941
13.6995	0.0015996
13.7122	0.000799802
13.725	0.00279931
13.7377	0.0015996
13.7505	0.00359911
13.7632	0.00239941
13.776	0.0011997
13.7887	0.00359911
13.8015	0.0011997
13.8142	0.000399901
13.827	0.0015996
13.8397	0.0015996
13.8525	0.00399901
13.8652	0.0019995
13.878	0.0011997
13.8907	0.0015996
13.9035	0.0019995
13.9162	0.0015996
13.929	0.0015996
13.9417	0.00359911
13.9545	0.0011997
13.9672	0.0015996
13.98	0.0015996
13.9927	0.0011997
14.0055	0.00319921
14.0182	0.0015996
14.031	0.000799802
14.0437	0.0015996
14.0565	0.0011997
14.0692	0.0019995
14.082	0.0011997
14.0947	0.0019995
14.1075	0.00359911
14.1202	0.0011997
14.133	0.00239941
14.1457	0.00239941
14.1585	0.0019995
14.1712	0.000399901
14.184	0.00239941
14.1967	0.0015996
14.2095	0.00239941
14.2222	0.00319921
14.235	0.000799802
14.2477	0.0011997
14.2605	0.00239941
14.2732	0.00279931
14.286	0.00239941
14.2987	0.00319921
14.3115	0.0011997
14.3242	0.0015996
14.337	0.0015996
14.3497	0.00239941
14.3625	0.0011997
14.3752	0.0011997
14.388	0.00279931
14.4007	0.00239941
14.4135	0.0015996
14.4262	0.000799802
14.439	0.0015996
14.4517	0.00279931
14.4645	0.00239941
14.4772	0.000799802
14.49	0.00399901
14.5027	0.00359911
14.5155	0.00359911
14.5282	0.000799802
14.541	0.000799802
14.5537	0.0011997
14.5665	0.000799802
14.5792	0.0019995
14.592	0.0011997
14.6047	0.0015996
14.6175	0.0015996
14.6302	0.000799802
14.643	0.00279931
14.6557	0.00239941
14.6685	0.00279931
14.6812	0.0015996
14.694	0.00239941
14.7067	0.00239941
14.7195	0.000799802
14.7322	0.00319921
14.745	0.00439891
14.7577	0.0011997
14.7705	0.00359911
14.7832	0.0015996
14.796	0.0011997
14.8087	0.0011997
14.8215	2.93026e-18
14.8342	0.00239941
14.847	0.0011997
14.8597	0.0015996
14.8725	0.000399901
14.8852	0.000799802
14.898	0.0019995
14.9107	0.00239941
14.9235	0.00239941
14.9362	0.0019995
14.949	0.00239941
14.9617	0.00239941
14.9745	0.00359911
14.9872	0.0015996
15	0.000799802
15.0127	0.00239941
15.0255	0.00239941
15.0382	0.0019995
15.051	0.00239941
15.0637	0.00279931
15.0765	0.000799802
15.0892	0.0015996
15.102	0.0019995
15.1147	0.000399901
15.1275	0.0019995
15.1402	0.00319921
15.153	0.00279931
15.1657	0.0011997
15.1785	0.0011997
15.1912	0.0019995
15.204	0.0011997
15.2167	0.0015996
15.2295	0.0011997
15.2422	0.0011997
15.255	0.0019995
15.2677	0.0011997
15.2805	0.0015996
15.2932	0.00319921
15.306	0.00239941
15.3187	0.0015996
15.3315	0.0015996
15.3442	0.0011997
15.357	0.00319921
15.3697	0.0015996
15.3825	0.0015996
15.3952	0.00239941
15.408	0.000799802
15.4207	0.00239941
15.4335	0.0011997
15.4462	0.0019995
15.459	0.00239941
15.4717	0.0011997
15.4845	0.00359911
15.4972	0.00279931
15.51	0.00399901
15.5227	0.00239941
15.5355	0.0019995
15.5482	0.0011997
15.561	0.00319921
15.5737	0.0015996
15.5865	0.00279931
15.5992	0.0015996
15.612	0.00239941
15.6247	0.0015996
15.6375	0.000799802
15.6502	0.0011997
15.663	0.0015996
15.6757	0.000799802
15.6885	0.00319921
15.7012	0.0015996
15.714	0.0011997
15.7267	0.0011997
15.7395	0.0019995
15.7522	0.00239941
15.765	0.0015996
15.7777	0.0019995
15.7905	0.00239941
15.8032	0.0015996
15.816	0.00399901
15.8287	0.00239941
15.8415	0.00319921
15.8542	0.00279931
15.867	0.000799802
15.8797	0.000799802
15.8925	0.0019995
15.9052	0.0011997
15.918	0.0015996
15.9307	0.0015996
15.9435	0.000799802
15.9562	0.000399901
15.969	0.0011997
15.9817	0.0015996
15.9945	0.00359911
16.0072	0.0019995
16.02	0.00439891
16.0327	0.00239941
16.0455	0.00239941
16.0582	0.0019995
16.071	0.00319921
16.0837	0.0011997
16.0965	0.00319921
16.1092	0.0019995
16.122	0.0019995
16.1347	0.0011997
16.1475	0.00239941
16.1602	0.0019995
16.173	0.0015996
16.1857	0.00239941
16.1985	0.0015996
16.2112	0.0011997
16.224	0.00319921
16.2367	0.00439891
16.2495	0.0011997
16.2622	0.0019995
16.275	0.0011997
16.2877	0.0011997
16.3005	0.000799802
16.3132	0.00279931
16.326	0.0019995
16.3387	0.0011997
16.3515	0.0015996
16.3642	0.00239941
16.377	0.00319921
16.3897	0.000799802
16.4025	0.00319921
16.4152	0.0015996
16.428	0.00239941
16.4407	0.00359911
16.4535	0.0015996
16.4662	0.00319921
16.479	0.000799802
16.4917	0.0011997
16.5045	0.0019995
16.5172	0.0015996
16.53	0.00239941
16.5427	0.00239941
16.5555	0.0015996
16.5682	0.0019995
16.581	0.0019995
16.5937	0.0019995
16.6065	0.000799802
16.6192	0.00519871
16.632	0.00359911
16.6447	0.0015996
16.6575	0.00479881
16.6702	0.00239941
16.683	0.0019995
16.6957	0.0015996
16.7085	0.0019995
16.7212	0.0019995
16.734	0.0019995
16.7467	0.0015996
16.7595	0.00239941
16.7722	0.0019995
16.785	0.000799802
16.7977	0.000799802
16.8105	0.00319921
16.8232	0.00239941
16.836	0.0011997
16.8487	0.00399901
16.8615	0.000399901
16.8742	0.00279931
16.887	0.00279931
16.8997	0.00279931
16.9125	0.00279931
16.9252	0.00319921
16.938	0.0019995
16.9507	0.0019995
16.9635	0.00359911
16.9762	0.0015996
16.989	0.0019995
17.0017	0.000799802
17.0145	0.0011997
17.0272	0.0015996
17.04	0.0019995
17.0527	0.0011997
17.0655	0.00239941
17.0782	0.000799802
17.091	0.00279931
17.1037	0.0019995
17.1165	0.0019995
17.1292	0.000799802
17.142	0.000399901
17.1547	0.00359911
17.1675	0.0015996
17.1802	0.00239941
17.193	0.0019995
17.2057	0.0019995
17.2185	0.0015996
17.2312	0.000799802
17.244	0.000399901
17.2567	0.0019995
17.2695	0.000799802
17.2822	0.0015996
17.295	0.000799802
17.3077	0.00279931
17.3205	0.00239941
17.3332	0.0011997
17.346	0.0011997
17.3587	0.0015996
17.3715	0.00359911
17.3842	0.0015996
17.397	0.00279931
17.4097	0.00399901
17.4225	0.0015996
17.4352	0.0011997
17.448	0.0015996
17.4607	0.00239941
17.4735	0.0019995
17.4862	0.0015996
17.499	0.00239941
17.5117	0.0015996
17.5245	0.0015996
17.5372	0.0019995
17.55	0.0019995
17.5627	0.0019995
17.5755	0.00319921
17.5882	0.0019995
17.601	0.0019995
17.6137	0.0019995
17.6265	0.0011997
17.6392	0.00239941
17.652	0.0011997
17.6647	0.0015996
17.6775	0.0015996
17.6902	0.0011997
17.703	0.0019995
17.7157	0.0015996
17.7285	0.00239941
17.7412	0.0011997
17.754	0.0019995
17.7667	0.00319921
17.7795	0.0015996
17.7922	0.00279931
17.805	0.0011997
17.8177	0.00279931
17.8305	0.000799802
17.8432	0.0015996
17.856	0.0019995
17.8687	0.000799802
17.8815	0.000799802
17.8942	0.0011997
17.907	0.0015996
17.9197	0.000799802
17.9325	0.0011997
17.9452	0.000799802
17.958	0.00279931
17.9707	0.0019995
17.9835	0.000399901
17.9962	0.0015996
18.009	0.00399901
18.0217	0.00239941
18.0345	0.000799802
18.0472	0.0011997
18.06	0.0015996
18.0727	0.00279931
18.0855	0.000399901
18.0982	0.00319921
18.111	0.000799802
18.1237	0.00279931
18.1365	0.0015996
18.1492	0.00239941
18.162	0.0019995
18.1747	0.0011997
18.1875	0.00239941
18.2002	0.0011997
18.213	0.0015996
18.2257	0.0015996
18.2385	0.0015996
18.2512	0.0015996
18.264	0.000399901
18.2767	0.00239941
18.2895	0.0011997
18.3022	0.0015996
18.315	0.000799802
18.3277	0.00279931
18.3405	0.00239941
18.3532	0.0019995
18.366	0.0011997
18.3787	0.00319921
18.3915	0.0011997
18.4042	0.00239941
18.417	0.00399901
18.4297	0.0011997
18.4425	0.00319921
18.4552	0.000799802
18.468	0.00319921
18.4807	0.0019995
18.4935	0.0015996
18.5062	0.0015996
18.519	0.00279931
18.5317	0.000799802
18.5445	0.0015996
18.5572	0.0011997
18.57	0.000799802
18.5827	0.00359911
18.5955	0.0019995
18.6082	0.00399901
18.621	0.000799802
18.6337	0.00319921
18.6465	2.93026e-18
18.6592	0.0019995
18.672	0.00279931
18.6847	0.0011997
18.6975	0.00279931
18.7102	0.00239941
18.723	0.0019995
18.7357	0.00239941
18.7485	0.0011997
18.7612	0.00439891
18.774	0.0015996
18.7867	0.000399901
18.7995	0.000799802
18.8122	0.0015996
18.825	0.000799802
18.8377	0.00279931
18.8505	0.0019995
18.8632	0.00279931
18.876	0.0011997
18.8887	0.0015996
18.9015	0.0019995
18.9142	0.0015996
18.927	0.0019995
18.9397	0.000399901
18.9525	0.00239941
18.9652	0.00279931
18.978	0.0015996
18.9907	0.00239941
19.0035	0.00319921
19.0162	0.00279931
[truncated: 7 more rows]

## Sheet: Energy-Intensity(Strained)
-5.93992	2.03004e-18
-5.92337	0.00101583
-5.91261	0.0018285
-5.90029	0.00152375
-5.88754	2.03004e-18
-5.87479	0.00101583
-5.86204	0.00253958
-5.84929	0.00101583
-5.83654	0.000507916
-5.82379	2.03004e-18
-5.81104	0.00203166
-5.79829	0.000507916
-5.78554	0.00203166
-5.77279	0.00101583
-5.76004	0.000507916
-5.74729	2.03004e-18
-5.73454	0.000507916
-5.72179	0.00152375
-5.70904	0.000507916
-5.69629	0.00253958
-5.68354	0.000507916
-5.67079	0.000507916
-5.65804	0.0030475
-5.64529	0.000507916
-5.63254	0.00152375
-5.61979	0.00152375
-5.60704	0.00152375
-5.59429	0.000507916
-5.58154	0.0030475
-5.56879	0.00101583
-5.55604	0.00101583
-5.54329	0.00203166
-5.53054	0.00203166
-5.51779	0.000507916
-5.50504	0.000507916
-5.49229	0.00203166
-5.47954	0.00101583
-5.46679	0.000507916
-5.45404	0.000507916
-5.44129	0.00203166
-5.42854	0.000507916
-5.41579	0.00152375
-5.40304	0.0030475
-5.39029	0.000507916
-5.37754	0.000507916
-5.36479	0.00152375
-5.35204	0.00101583
-5.33929	0.00101583
-5.32654	0.00101583
-5.31379	0.00152375
-5.30104	0.000507916
-5.28829	0.00253958
-5.27554	0.000507916
-5.26279	2.03004e-18
-5.25004	0.0030475
-5.23729	0.00101583
-5.22454	2.03004e-18
-5.21179	0.00152375
-5.19904	2.03004e-18
-5.18629	0.00152375
-5.17354	0.00152375
-5.16079	0.00101583
-5.14804	0.00101583
-5.13529	0.00101583
-5.12254	2.03004e-18
-5.10979	0.00101583
-5.09704	0.000507916
-5.08429	2.03004e-18
-5.07154	0.00203166
-5.05879	0.00203166
-5.04604	0.00152375
-5.03329	0.000507916
-5.02054	0.00203166
-5.00779	0.00152375
-4.99504	2.03004e-18
-4.98229	0.00203166
-4.96954	0.00152375
-4.95679	0.00152375
-4.94404	0.00203166
-4.93129	0.00101583
-4.91854	0.0030475
-4.90579	0.00152375
-4.89304	2.03004e-18
-4.88029	0.00152375
-4.86754	0.00101583
-4.85479	0.00101583
-4.84204	0.00203166
-4.82929	0.00101583
-4.81654	0.0030475
-4.80379	0.000507916
-4.79104	0.000507916
-4.77829	0.00101583
-4.76554	0.00355541
-4.75279	0.00253958
-4.74004	0.00355541
-4.72729	0.000507916
-4.71454	0.00203166
-4.70179	0.00152375
-4.68904	0.00152375
-4.67629	0.00101583
-4.66354	0.00152375
-4.65079	0.00101583
-4.63804	0.00101583
-4.62529	2.03004e-18
-4.61254	0.00152375
-4.59979	0.00101583
-4.58704	0.000507916
-4.57429	0.00203166
-4.56154	0.00203166
-4.54879	0.00101583
-4.53604	0.00203166
-4.52329	0.000507916
-4.51054	0.0030475
-4.49779	0.000507916
-4.48504	0.00203166
-4.47229	0.00101583
-4.45954	0.00355541
-4.44679	0.00101583
-4.43404	0.000507916
-4.42129	0.00203166
-4.40854	0.00101583
-4.39579	2.03004e-18
-4.38304	0.00152375
-4.37029	0.00101583
-4.35754	0.00101583
-4.34479	0.00101583
-4.33204	0.00152375
-4.31929	0.000507916
-4.30654	0.000507916
-4.29379	2.03004e-18
-4.28104	0.00101583
-4.26829	0.000507916
-4.25554	0.00101583
-4.24279	2.03004e-18
-4.23004	2.03004e-18
-4.21729	0.000507916
-4.20454	0.000507916
-4.19179	2.03004e-18
-4.17904	0.00152375
-4.16629	0.00203166
-4.15354	0.000507916
-4.14079	0.00101583
-4.12804	2.03004e-18
-4.11529	0.00152375
-4.10254	0.00253958
-4.08979	0.000507916
-4.07704	0.000507916
-4.06429	0.000507916
-4.05154	0.000507916
-4.03879	0.00203166
-4.02604	0.00101583
-4.01329	2.03004e-18
-4.00054	0.00203166
-3.98779	2.03004e-18
-3.97504	0.00152375
-3.96229	0.00152375
-3.94954	0.00152375
-3.93679	0.000507916
-3.92404	0.000507916
-3.91129	0.00101583
-3.89854	2.03004e-18
-3.88579	0.000507916
-3.87304	0.000507916
-3.86029	0.00253958
-3.84754	0.00203166
-3.83479	2.03004e-18
-3.82204	0.00101583
-3.80929	0.000507916
-3.79654	0.00101583
-3.78379	0.000507916
-3.77104	0.00253958
-3.75829	2.03004e-18
-3.74554	0.000507916
-3.73279	0.00101583
-3.72004	0.000507916
-3.70729	2.03004e-18
-3.69454	0.000507916
-3.68179	0.00203166
-3.66904	0.000507916
-3.65629	2.03004e-18
-3.64354	0.000507916
-3.63079	0.0030475
-3.61804	0.000507916
-3.60529	0.00101583
-3.59254	0.000507916
-3.57979	2.03004e-18
-3.56704	0.00152375
-3.55429	2.03004e-18
-3.54154	0.000507916
-3.52879	0.00152375
-3.51604	0.00152375
-3.50329	0.00152375
-3.49054	0.00203166
-3.47779	2.03004e-18
-3.46504	0.00203166
-3.45229	0.00101583
-3.43954	0.00101583
-3.42679	0.00152375
-3.41404	0.000507916
-3.40129	0.00101583
-3.38854	0.00152375
-3.37579	2.03004e-18
-3.36304	0.000507916
-3.35029	0.000507916
-3.33754	0.000507916
-3.32479	0.00203166
-3.31204	0.000507916
-3.29929	0.00203166
-3.28654	0.00253958
-3.27379	0.00101583
-3.26104	2.03004e-18
-3.24829	0.000507916
-3.23554	2.03004e-18
-3.22279	0.000507916
-3.21004	0.00101583
-3.19729	0.000507916
-3.18454	0.00152375
-3.17179	0.00101583
-3.15904	0.00101583
-3.14629	2.03004e-18
-3.13354	0.000507916
-3.12079	0.00152375
-3.10804	0.00101583
-3.09529	0.00203166
-3.08254	0.00152375
-3.06979	0.00101583
-3.05704	0.00203166
-3.04429	0.000507916
-3.03154	0.00101583
-3.01879	0.00101583
-3.00604	2.03004e-18
-2.99329	0.000507916
-2.98054	0.000507916
-2.96779	0.00101583
-2.95504	2.03004e-18
-2.94229	0.00152375
-2.92954	0.00101583
-2.91679	0.000507916
-2.90404	2.03004e-18
-2.89129	0.00101583
-2.87854	0.00152375
-2.86579	0.000507916
-2.85304	0.00101583
-2.84029	0.00152375
-2.82754	0.000507916
-2.81479	0.00152375
-2.80204	0.00203166
-2.78929	2.03004e-18
-2.77654	0.00152375
-2.76379	0.00152375
-2.75104	0.00203166
-2.73829	0.0030475
-2.72554	0.00203166
-2.71279	0.00152375
-2.70004	0.00101583
-2.68729	2.03004e-18
-2.67454	0.0030475
-2.66179	0.000507916
-2.64904	0.00101583
-2.63629	0.00101583
-2.62354	0.00203166
-2.61079	0.00101583
-2.59804	0.00101583
-2.58529	0.000507916
-2.57254	0.00101583
-2.55979	0.000507916
-2.54704	0.00152375
-2.53429	0.000507916
-2.52154	0.00152375
-2.50879	0.00101583
-2.49604	0.000507916
-2.48329	0.00253958
-2.47054	0.00101583
-2.45779	0.000507916
-2.44504	0.00253958
-2.43229	0.000507916
-2.41954	0.00101583
-2.40679	2.03004e-18
-2.39404	0.00203166
-2.38129	0.000507916
-2.36854	0.000507916
-2.35579	0.00101583
-2.34304	0.00253958
-2.33029	0.00152375
-2.31754	0.00355541
-2.30479	0.00152375
-2.29204	0.0030475
-2.27929	0.00203166
-2.26654	0.000507916
-2.25379	0.000507916
-2.24104	0.00152375
-2.22829	0.000507916
-2.21554	0.00101583
-2.20279	0.00152375
-2.19004	0.00203166
-2.17729	0.00203166
-2.16454	0.00101583
-2.15179	0.00101583
-2.13904	0.00203166
-2.12629	0.00152375
-2.11354	2.03004e-18
-2.10079	0.00152375
-2.08804	0.00355541
-2.07529	0.00152375
-2.06254	0.00253958
-2.04979	0.00101583
-2.03704	0.00253958
-2.02429	0.00203166
-2.01154	0.00253958
-1.99879	0.00203166
-1.98604	0.00203166
-1.97329	0.00101583
-1.96054	0.00253958
-1.94779	0.00253958
-1.93504	0.00101583
-1.92229	0.00101583
-1.90954	0.00152375
-1.89679	0.00203166
-1.88404	0.00101583
-1.87129	0.00203166
-1.85854	0.00152375
-1.84579	0.0030475
-1.83304	0.0030475
-1.82029	0.00101583
-1.80754	0.00101583
-1.79479	0.00203166
-1.78204	0.000507916
-1.76929	0.00101583
-1.75654	0.00253958
-1.74379	0.00152375
-1.73104	0.0030475
-1.71829	0.00253958
-1.70554	0.000507916
-1.69279	0.00152375
-1.68004	0.00152375
-1.66729	0.00152375
-1.65454	0.00203166
-1.64179	0.0030475
-1.62904	0.00101583
-1.61629	0.00152375
-1.60354	0.00152375
-1.59079	0.00253958
-1.57804	0.00253958
-1.56529	0.000507916
-1.55254	0.00101583
-1.53979	0.00203166
-1.52704	0.00101583
-1.51429	0.0030475
-1.50154	0.00101583
-1.48879	0.00253958
-1.47604	0.00152375
-1.46329	0.00253958
-1.45054	0.00253958
-1.43779	0.00152375
-1.42504	0.00101583
-1.41229	0.00152375
-1.39954	0.00152375
-1.38679	0.00203166
-1.37404	0.000507916
-1.36129	0.00406333
-1.34854	0.00152375
-1.33579	0.00457124
-1.32304	0.00253958
-1.31029	0.00203166
-1.29754	0.0030475
-1.28479	0.00203166
-1.27204	0.00253958
-1.25929	0.000507916
-1.24654	0.00203166
-1.23379	0.00253958
-1.22104	0.00101583
-1.20829	0.000507916
-1.19554	0.00406333
-1.18279	0.0030475
-1.17004	0.00152375
-1.15729	0.00152375
-1.14454	0.00406333
-1.13179	0.00203166
-1.11904	0.00101583
-1.10629	0.00203166
-1.09354	0.0030475
-1.08079	0.00101583
-1.06804	0.00203166
-1.05529	0.00203166
-1.04254	0.00101583
-1.02979	0.0030475
-1.01704	0.00253958
-1.00429	0.00152375
-0.991536	0.00203166
-0.978786	0.00101583
-0.966036	0.00152375
-0.953286	0.00355541
-0.940536	0.00203166
-0.927786	0.00203166
-0.915036	0.0030475
-0.902286	0.00203166
-0.889536	0.00253958
-0.876786	0.00203166
-0.864036	0.00203166
-0.851286	0.00253958
-0.838536	0.00457124
-0.825786	0.00253958
-0.813036	0.00660291
-0.800286	0.00203166
-0.787536	0.00253958
-0.774786	0.00253958
-0.762036	0.00253958
-0.749286	0.00203166
-0.736536	0.00152375
-0.723786	0.00406333
-0.711036	0.00253958
-0.698286	0.00812666
-0.685536	0.00355541
-0.672786	0.00406333
-0.660036	0.00406333
-0.647286	0.0030475
-0.634536	0.00355541
-0.621786	0.00355541
-0.609036	0.00152375
-0.596286	0.0030475
-0.583536	0.0030475
-0.570786	0.00355541
-0.558036	0.00152375
-0.545286	0.00253958
-0.532536	0.00609499
-0.519786	0.00507916
-0.507036	0.00406333
-0.494286	0.00355541
-0.481536	0.00355541
-0.468786	0.00406333
-0.456036	0.00406333
-0.443286	0.00609499
-0.430536	0.00609499
-0.417786	0.00660291
-0.405036	0.00558708
-0.392286	0.00457124
-0.379536	0.00558708
-0.366786	0.00507916
-0.354036	0.00609499
-0.341286	0.00761874
-0.328536	0.00457124
-0.315786	0.00761874
-0.303036	0.00507916
-0.290286	0.00507916
-0.277536	0.00406333
-0.264786	0.00355541
-0.252036	0.00507916
-0.239286	0.00812666
-0.226536	0.00863457
-0.213786	0.00812666
-0.201036	0.0126979
-0.188286	0.0142216
-0.175536	0.0132058
-0.162786	0.0152375
-0.150036	0.0167612
-0.137286	0.0228562
-0.124536	0.0274275
-0.111786	0.0330145
-0.0990362	0.0401254
-0.0862862	0.048252
-0.0735362	0.0690766
-0.0607862	0.0680607
-0.0480362	0.0919328
-0.0352862	0.105139
-0.0225362	0.127995
-0.00978615	0.128503
0.00296385	0.157962
0.0157138	0.145772
0.0284638	0.14628
0.0412138	0.165581
0.0539638	0.167104
0.0667138	0.149835
0.0794638	0.164565
0.0922138	0.167612
0.104964	0.169644
0.117714	0.159486
0.130464	0.150851
0.143214	0.15593
0.155964	0.154914
0.168714	0.168628
0.181464	0.164565
0.194214	0.175739
0.206964	0.155422
0.219714	0.160501
0.232464	0.169644
0.245214	0.178786
0.257964	0.165581
0.270714	0.157454
0.283464	0.15847
0.296214	0.153391
0.308964	0.152883
0.321714	0.156438
0.334464	0.144248
0.347214	0.145772
0.359964	0.141709
0.372714	0.141709
0.385464	0.131042
0.398214	0.125455
0.410964	0.14374
0.423714	0.129519
0.436464	0.114789
0.449214	0.131042
0.461964	0.1219
0.474714	0.132058
0.487464	0.110218
0.500214	0.111742
0.512964	0.105647
0.525714	0.0883774
0.538464	0.10717
0.551214	0.0975199
0.563964	0.103615
0.576714	0.090917
0.589464	0.0888853
0.602214	0.0959961
0.614964	0.0817745
0.627714	0.097012
0.640464	0.0827903
0.653214	0.0777111
0.665964	0.0792349
0.678714	0.0899011
0.691464	0.0690766
0.704214	0.0843141
0.716964	0.0899011
0.729714	0.0670449
0.742464	0.0772032
0.755214	0.072632
0.767964	0.0741557
0.780714	0.0736478
0.793464	0.0675528
0.806214	0.0711082
0.818964	0.0655212
0.831714	0.0761874
0.844464	0.0772032
0.857214	0.0802507
0.869964	0.072632
0.882714	0.0741557
0.895464	0.0782191
0.908214	0.0751716
0.920964	0.0817745
0.933714	0.0695845
0.946464	0.0858378
0.959214	0.0863457
0.971964	0.0782191
0.984714	0.0919328
0.997464	0.0868536
1.01021	0.0792349
1.02296	0.0985357
1.03571	0.0919328
1.04846	0.103615
1.06121	0.0949803
1.07396	0.10717
1.08671	0.109202
1.09946	0.114789
1.11221	0.115805
1.12496	0.137645
1.13771	0.127487
1.15046	0.145264
1.16321	0.162533
1.17596	0.163041
1.18871	0.173199
1.20146	0.165581
1.21421	0.213325
1.22696	0.196056
1.23971	0.207738
1.25246	0.207738
1.26521	0.218912
1.27796	0.236689
1.29071	0.250403
1.30346	0.250911
1.31621	0.271227
1.32896	0.269195
1.34171	0.269703
1.35446	0.289004
1.36721	0.307797
1.37996	0.284941
1.39271	0.327098
1.40546	0.334717
1.41821	0.35351
1.43096	0.369255
1.44371	0.378397
1.45646	0.400746
1.46921	0.423094
1.48196	0.438332
1.49471	0.466775
1.50746	0.488615
1.52021	0.544994
1.53296	0.554644
1.54571	0.597309
1.55846	0.6288
1.57121	0.663338
1.58396	0.722257
1.59671	0.765429
1.60946	0.78727
1.62221	0.835522
1.63496	0.861933
1.64771	0.885806
1.66046	0.931518
1.67321	0.968596
1.68596	0.945232
1.69871	0.96758
1.71146	1.00364
1.72421	0.946248
1.73696	0.986373
1.74971	0.961993
1.76246	1.01482
1.77521	0.978754
1.78796	1.04021
1.80071	1.00517
1.81346	1.0072
1.82621	0.97723
1.83896	1.04478
1.85171	0.968088
1.86446	1.02955
1.87721	0.947263
1.88996	0.993992
1.90271	0.95285
1.91546	0.944724
1.92821	0.947771
1.94096	0.92847
1.95371	0.88225
1.96646	0.873108
1.97921	0.868028
1.99196	0.92136
2.00471	0.868536
2.01746	0.82384
2.03021	0.829935
2.04296	0.824348
2.05571	0.827395
2.06846	0.759334
2.08121	0.788286
2.09396	0.747144
2.10671	0.711082
2.11946	0.692797
2.13221	0.688734
2.14496	0.709051
2.15771	0.65318
2.17046	0.65064
2.18321	0.628292
2.19596	0.624229
2.20871	0.611023
2.22146	0.603404
2.23421	0.571405
2.24696	0.576485
2.25971	0.551089
2.27246	0.524169
2.28521	0.513503
2.29796	0.503853
2.31071	0.5069
2.32346	0.490139
2.33621	0.462711
2.34896	0.452045
2.36171	0.443919
2.37446	0.438332
2.38721	0.422078
2.39996	0.401254
2.41271	0.410396
2.42546	0.412936
2.43821	0.367223
2.45096	0.388556
2.46371	0.34132
2.47646	0.34132
2.48921	0.308813
2.50196	0.314908
2.51471	0.299163
2.52746	0.271227
2.54021	0.282401
2.55296	0.286465
2.56571	0.268688
2.57846	0.240752
2.59121	0.249895
2.60396	0.238721
2.61671	0.228054
2.62946	0.221959
2.64221	0.222467
2.65496	0.215864
2.66771	0.191992
2.68046	0.197071
2.69321	0.185897
2.70596	0.179802
2.71871	0.187929
2.73146	0.18031
2.74421	0.167104
2.75696	0.15847
2.76971	0.14628
2.78246	0.152375
2.79521	0.140185
2.80796	0.145772
2.82071	0.127487
2.83346	0.129519
2.84621	0.133582
2.85896	0.144756
2.87171	0.135106
2.88446	0.139677
2.89721	0.120884
2.90996	0.129519
2.92271	0.112249
2.93546	0.126979
2.94821	0.113265
2.96096	0.107678
2.97371	0.115297
2.98646	0.106662
2.99921	0.10717
3.01196	0.0954882
3.02471	0.108186
3.03746	0.0959961
3.05021	0.0832982
3.06296	0.097012
3.07571	0.0944724
3.08846	0.0914249
3.10121	0.0929486
3.11396	0.0838061
3.12671	0.0858378
3.13946	0.0802507
3.15221	0.0822824
3.16496	0.0802507
3.17771	0.0817745
3.19046	0.0751716
3.20321	0.0929486
3.21596	0.0853299
3.22871	0.072632
3.24146	0.0685687
3.25421	0.0716162
3.26696	0.0761874
3.27971	0.0711082
3.29246	0.078727
3.30521	0.0639974
3.31796	0.0822824
3.33071	0.0756795
3.34346	0.0634895
3.35621	0.0700924
3.36896	0.0609499
3.38171	0.0736478
3.39446	0.0634895
3.40721	0.060442
3.41996	0.0634895
3.43271	0.066537
3.44546	0.0650132
3.45821	0.060442
3.47096	0.0660291
3.48371	0.0558708
3.49646	0.0645053
3.50921	0.0746637
3.52196	0.0700924
3.53471	0.0706003
3.54746	0.0716162
3.56021	0.0680607
3.57296	0.0634895
3.58571	0.0746637
3.59846	0.0624737
3.61121	0.0584103
3.62396	0.0700924
3.63671	0.0589183
3.64946	0.0751716
3.66221	0.0589183
3.67496	0.0675528
3.68771	0.0639974
3.70046	0.0533312
3.71321	0.0472362
3.72596	0.0645053
3.73871	0.054347
3.75146	0.0634895
3.76421	0.0645053
3.77696	0.0706003
3.78971	0.0568866
3.80246	0.060442
3.81521	0.0502837
3.82796	0.0655212
3.84071	0.0639974
3.85346	0.0594262
3.86621	0.0589183
3.87896	0.0579024
3.89171	0.0553628
3.90446	0.0639974
3.91721	0.0579024
3.92996	0.0563787
3.94271	0.0655212
3.95546	0.0584103
3.96821	0.0441887
3.98096	0.0518074
3.99371	0.0548549
4.00646	0.0639974
4.01921	0.0579024
4.03196	0.0553628
4.04471	0.0736478
4.05746	0.0619658
4.07021	0.0523153
4.08296	0.0512995
4.09571	0.0553628
4.10846	0.0609499
4.12121	0.0619658
4.13396	0.0502837
4.14671	0.0594262
4.15946	0.0589183
4.17221	0.0573945
4.18496	0.0609499
4.19771	0.0487599
4.21046	0.0700924
4.22321	0.0634895
4.23596	0.0675528
4.24871	0.0457124
4.26146	0.0548549
4.27421	0.0579024
4.28696	0.0579024
4.29971	0.0589183
4.31246	0.0609499
4.32521	0.0670449
4.33796	0.066537
4.35071	0.0563787
4.36346	0.0639974
4.37621	0.0507916
4.38896	0.0553628
4.40171	0.0558708
4.41446	0.0553628
4.42721	0.0568866
4.43996	0.0629816
4.45271	0.0558708
4.46546	0.0528233
4.47821	0.0639974
4.49096	0.0690766
4.50371	0.0650132
4.51646	0.0599341
4.52921	0.0685687
4.54196	0.0553628
4.55471	0.0614578
4.56746	0.0700924
4.58021	0.0502837
4.59296	0.0599341
4.60571	0.0639974
4.61846	0.0711082
4.63121	0.0589183
4.64396	0.0609499
4.65671	0.060442
4.66946	0.0670449
4.68221	0.0573945
4.69496	0.0538391
4.70771	0.0685687
4.72046	0.0634895
4.73321	0.0614578
4.74596	0.0680607
4.75871	0.0619658
4.77146	0.0584103
4.78421	0.0655212
4.79696	0.066537
4.80971	0.0594262
4.82246	0.0614578
4.83521	0.0599341
4.84796	0.0751716
4.86071	0.0614578
4.87346	0.0599341
4.88621	0.0568866
4.89896	0.0538391
4.91171	0.0711082
4.92446	0.0645053
4.93721	0.060442
4.94996	0.0711082
4.96271	0.0706003
4.97546	0.0711082
4.98821	0.0690766
5.00096	0.0721241
5.01371	0.0645053
5.02646	0.0579024
5.03921	0.0614578
5.05196	0.0695845
5.06471	0.0634895
5.07746	0.0792349
5.09021	0.0589183
5.10296	0.0614578
5.11571	0.0609499
5.12846	0.0650132
5.14121	0.0624737
5.15396	0.0670449
5.16671	0.0639974
5.17946	0.0629816
5.19221	0.0700924
5.20496	0.0599341
5.21771	0.0675528
5.23046	0.0675528
5.24321	0.060442
5.25596	0.0645053
5.26871	0.0700924
5.28146	0.0594262
5.29421	0.0655212
5.30696	0.0533312
5.31971	0.0660291
5.33246	0.0721241
5.34521	0.0736478
5.35796	0.066537
5.37071	0.0548549
5.38346	0.0629816
5.39621	0.0624737
5.40896	0.0746637
5.42171	0.0690766
5.43446	0.0695845
5.44721	0.0639974
5.45996	0.0777111
5.47271	0.0695845
5.48546	0.0650132
5.49821	0.0670449
5.51096	0.0731399
5.52371	0.0650132
5.53646	0.0563787
5.54921	0.0573945
5.56196	0.0655212
5.57471	0.060442
5.58746	0.0731399
5.60021	0.0711082
5.61296	0.0827903
5.62571	0.0634895
5.63846	0.0700924
5.65121	0.0619658
5.66396	0.0655212
5.67671	0.0609499
5.68946	0.0690766
5.70221	0.0716162
5.71496	0.0751716
5.72771	0.0716162
5.74046	0.0766953
5.75321	0.0599341
5.76596	0.0660291
5.77871	0.0716162
5.79146	0.0700924
5.80421	0.0751716
5.81696	0.0690766
5.82971	0.0741557
5.84246	0.0792349
5.85521	0.0639974
5.86796	0.0746637
5.88071	0.0548549
5.89346	0.060442
5.90621	0.0685687
5.91896	0.0690766
5.93171	0.0695845
5.94446	0.0634895
5.95721	0.0609499
5.96996	0.0619658
5.98271	0.0731399
5.99546	0.0634895
6.00821	0.0634895
6.02096	0.0528233
6.03371	0.0568866
6.04646	0.0721241
6.05921	0.060442
6.07196	0.0634895
6.08471	0.0634895
6.09746	0.0706003
6.11021	0.0650132
6.12296	0.0675528
6.13571	0.0599341
6.14846	0.0579024
6.16121	0.0563787
6.17396	0.0645053
6.18671	0.0563787
6.19946	0.0614578
6.21221	0.0548549
6.22496	0.0579024
6.23771	0.0548549
6.25046	0.072632
6.26321	0.0548549
6.27596	0.054347
6.28871	0.0523153
6.30146	0.0563787
6.31421	0.0507916
6.32696	0.060442
6.33971	0.0553628
6.35246	0.0558708
6.36521	0.0512995
6.37796	0.0614578
6.39071	0.054347
6.40346	0.0629816
6.41621	0.0573945
6.42896	0.0619658
6.44171	0.0518074
6.45446	0.0639974
6.46721	0.0609499
6.47996	0.0584103
6.49271	0.0518074
6.50546	0.0594262
6.51821	0.0558708
6.53096	0.0548549
6.54371	0.054347
6.55646	0.0589183
6.56921	0.0568866
6.58196	0.0548549
6.59471	0.0477441
6.60746	0.0431729
6.62021	0.0431729
6.63296	0.054347
6.64571	0.0487599
6.65846	0.0533312
6.67121	0.0457124
6.68396	0.0502837
6.69671	0.0573945
6.70946	0.0502837
6.72221	0.0441887
6.73496	0.0426649
6.74771	0.0431729
6.76046	0.0441887
6.77321	0.0492679
6.78596	0.0589183
6.79871	0.0391095
6.81146	0.048252
6.82421	0.0512995
6.83696	0.0477441
6.84971	0.0436808
6.86246	0.048252
6.87521	0.0523153
6.88796	0.0477441
6.90071	0.0472362
6.91346	0.048252
6.92621	0.0457124
6.93896	0.0452045
6.95171	0.054347
6.96446	0.0452045
6.97721	0.0436808
6.98996	0.0416491
7.00271	0.0446966
7.01546	0.0441887
7.02821	0.0477441
7.04096	0.0446966
7.05371	0.0436808
7.06646	0.0426649
7.07921	0.0391095
7.09196	0.048252
7.10471	0.0523153
7.11746	0.0477441
7.13021	0.0431729
7.14296	0.0411412
7.15571	0.0396174
7.16846	0.0512995
7.18121	0.0386016
7.19396	0.042157
7.20671	0.0401254
7.21946	0.03657
7.23221	0.0391095
7.24496	0.0411412
7.25771	0.0431729
7.27046	0.0457124
7.28321	0.0406333
7.29596	0.0416491
7.30871	0.0391095
7.32146	0.0391095
7.33421	0.03657
7.34696	0.0325066
7.35971	0.0416491
7.37246	0.03657
7.38521	0.0370779
7.39796	0.0345383
7.41071	0.0431729
7.42346	0.0396174
7.43621	0.0406333
7.44896	0.0452045
7.46171	0.0411412
7.47446	0.0345383
7.48721	0.0396174
7.49996	0.0431729
7.51271	0.0345383
7.52546	0.0386016
7.53821	0.0396174
7.55096	0.0345383
7.56371	0.0355541
7.57646	0.0330145
7.58921	0.0391095
7.60196	0.0386016
7.61471	0.0259037
7.62746	0.0284433
7.64021	0.0259037
7.65296	0.0350462
7.66571	0.0289512
7.67846	0.0350462
7.69121	0.0269195
7.70396	0.030475
7.71671	0.0309829
7.72946	0.0314908
7.74221	0.0325066
7.75496	0.0213325
7.76771	0.0375858
7.78046	0.0370779
7.79321	0.0279354
7.80596	0.0289512
7.81871	0.0223483
7.83146	0.02438
7.84421	0.0253958
7.85696	0.0233641
7.86971	0.0228562
7.88246	0.0355541
7.89521	0.0203166
7.90796	0.0269195
7.92071	0.0248879
7.93346	0.0269195
7.94621	0.0279354
7.95896	0.0330145
7.97171	0.0274275
7.98446	0.0284433
7.99721	0.0289512
8.00996	0.0289512
8.02271	0.0269195
8.03546	0.0248879
8.04821	0.0309829
8.06096	0.0259037
8.07371	0.02438
8.08646	0.02438
8.09921	0.030475
8.11196	0.0259037
8.12471	0.02438
8.13746	0.0228562
8.15021	0.0253958
8.16296	0.0177771
8.17571	0.0269195
8.18846	0.0233641
8.20121	0.0213325
8.21396	0.0233641
8.22671	0.0228562
8.23946	0.0274275
8.25221	0.0198087
8.26496	0.0208246
8.27771	0.0162533
8.29046	0.0213325
8.30321	0.0228562
8.31596	0.0238721
8.32871	0.0193008
8.34146	0.0203166
8.35421	0.0213325
8.36696	0.0177771
8.37971	0.0147296
8.39246	0.0177771
8.40521	0.0233641
8.41796	0.0213325
8.43071	0.0187929
8.44346	0.0167612
8.45621	0.0208246
8.46896	0.0208246
8.48171	0.0167612
8.49446	0.0116821
8.50721	0.0198087
8.51996	0.018285
8.53271	0.0193008
8.54546	0.0152375
8.55821	0.0142216
8.57096	0.018285
8.58371	0.0198087
8.59646	0.0147296
8.60921	0.0162533
8.62196	0.0172691
8.63471	0.0132058
8.64746	0.0132058
8.66021	0.0132058
8.67296	0.0198087
8.68571	0.0162533
8.69846	0.0198087
8.71121	0.0132058
8.72396	0.01219
8.73671	0.00914249
8.74946	0.0106662
8.76221	0.0132058
8.77496	0.0167612
8.78771	0.0132058
8.80046	0.0177771
8.81321	0.0142216
8.82596	0.0193008
8.83871	0.00863457
8.85146	0.0147296
8.86421	0.0167612
8.87696	0.0147296
8.88971	0.0096504
8.90246	0.0116821
8.91521	0.0147296
8.92796	0.0132058
8.94071	0.0126979
8.95346	0.0106662
8.96621	0.0096504
8.97896	0.0111742
8.99171	0.0111742
9.00446	0.0132058
9.01721	0.0147296
9.02996	0.0106662
9.04271	0.0152375
9.05546	0.0106662
9.06821	0.0101583
9.08096	0.01219
9.09371	0.0132058
9.10646	0.0106662
9.11921	0.0126979
9.13196	0.0142216
9.14471	0.0106662
9.15746	0.00914249
9.17021	0.00761874
9.18296	0.00812666
9.19571	0.0116821
9.20846	0.0111742
9.22121	0.0116821
9.23396	0.00711082
9.24671	0.00863457
9.25946	0.0111742
9.27221	0.00914249
9.28496	0.00660291
9.29771	0.00812666
9.31046	0.0126979
9.32321	0.0116821
9.33596	0.01219
9.34871	0.00711082
9.36146	0.00660291
9.37421	0.00711082
9.38696	0.0111742
9.39971	0.00609499
9.41246	0.0132058
9.42521	0.00812666
9.43796	0.00761874
9.45071	0.00660291
9.46346	0.00914249
9.47621	0.00812666
9.48896	0.00457124
9.50171	0.00812666
9.51446	0.00761874
9.52721	0.00711082
9.53996	0.00711082
9.55271	0.00711082
9.56546	0.00660291
9.57821	0.00609499
9.59096	0.00812666
9.60371	0.00863457
9.61646	0.00609499
9.62921	0.00660291
9.64196	0.0096504
9.65471	0.00761874
9.66746	0.0101583
9.68021	0.00609499
9.69296	0.00457124
9.70571	0.00406333
9.71846	0.00203166
9.73121	0.00609499
9.74396	0.00711082
9.75671	0.00457124
9.76946	0.00609499
9.78221	0.00507916
9.79496	0.00711082
9.80771	0.00761874
9.82046	0.0101583
9.83321	0.00660291
9.84596	0.00558708
9.85871	0.00457124
9.87146	0.00558708
9.88421	0.00711082
9.89696	0.00711082
9.90971	0.00558708
9.92246	0.00711082
9.93521	0.00812666
9.94796	0.00355541
9.96071	0.00558708
9.97346	0.00812666
9.98621	0.00609499
9.99896	0.00914249
10.0117	0.0030475
10.0245	0.00660291
10.0372	0.00355541
10.05	0.00457124
10.0627	0.00457124
10.0755	0.00609499
10.0882	0.00507916
10.101	0.00711082
10.1137	0.00406333
10.1265	0.00507916
10.1392	0.00406333
10.152	0.00253958
10.1647	0.00558708
10.1775	0.00558708
10.1902	0.0030475
10.203	0.00203166
10.2157	0.00812666
10.2285	0.00457124
10.2412	0.00660291
10.254	0.00457124
10.2667	0.00355541
10.2795	0.00558708
10.2922	0.00355541
10.305	0.0030475
10.3177	0.00660291
10.3305	0.00253958
10.3432	0.00507916
10.356	0.00761874
10.3687	0.00507916
10.3815	0.00203166
10.3942	0.00558708
10.407	0.00609499
10.4197	0.00355541
10.4325	0.00355541
10.4452	0.00355541
10.458	0.00203166
10.4707	0.00203166
10.4835	0.0030475
10.4962	0.00457124
10.509	0.00406333
10.5217	0.00406333
10.5345	0.00457124
10.5472	0.00406333
10.56	0.00457124
10.5727	0.00253958
10.5855	0.00203166
10.5982	0.00558708
10.611	0.00660291
10.6237	0.00203166
10.6365	0.00406333
10.6492	0.00457124
10.662	0.0030475
10.6747	0.00253958
10.6875	0.00101583
10.7002	0.00406333
10.713	0.0030475
10.7257	0.00355541
10.7385	0.00406333
10.7512	0.00457124
10.764	0.00355541
10.7767	0.00355541
10.7895	0.00253958
10.8022	0.00406333
10.815	0.00253958
10.8277	0.00355541
10.8405	0.00406333
10.8532	0.00253958
10.866	0.0030475
10.8787	0.00355541
10.8915	0.00355541
10.9042	0.00152375
10.917	0.00507916
10.9297	0.00406333
10.9425	0.00253958
10.9552	0.00406333
10.968	0.00355541
10.9807	0.00253958
10.9935	0.00406333
11.0062	0.0030475
11.019	0.00507916
11.0317	0.00457124
11.0445	0.00660291
11.0572	0.0030475
11.07	0.00355541
11.0827	0.00406333
11.0955	0.00101583
11.1082	0.00253958
11.121	0.00203166
11.1337	0.00253958
11.1465	0.0030475
11.1592	0.00406333
11.172	0.00457124
11.1847	0.00152375
11.1975	0.00457124
11.2102	0.00152375
11.223	0.00406333
11.2357	0.00101583
11.2485	0.0030475
11.2612	0.00355541
11.274	0.00457124
11.2867	0.00152375
11.2995	0.00203166
11.3122	0.0030475
11.325	0.00203166
11.3377	0.00406333
11.3505	0.00253958
11.3632	0.00152375
11.376	0.00203166
11.3887	0.00152375
11.4015	0.00253958
11.4142	0.00203166
11.427	0.00101583
11.4397	0.00203166
11.4525	0.00101583
11.4652	0.00203166
11.478	0.00152375
11.4907	0.00253958
11.5035	0.00152375
11.5162	0.00152375
11.529	0.00101583
11.5417	0.00152375
11.5545	0.00203166
11.5672	0.00152375
11.58	0.00253958
11.5927	0.00253958
11.6055	0.00101583
11.6182	0.00355541
11.631	0.00406333
11.6437	0.00253958
11.6565	0.0030475
11.6692	0.00203166
11.682	0.0030475
11.6947	0.0030475
11.7075	0.00203166
11.7202	0.00203166
11.733	0.00253958
11.7457	0.0030475
11.7585	0.00406333
11.7712	0.00101583
11.784	0.00152375
11.7967	0.00152375
11.8095	0.00203166
11.8222	0.00355541
11.835	0.00355541
11.8477	0.00203166
11.8605	0.0030475
11.8732	0.00253958
11.886	0.00253958
11.8987	0.00457124
11.9115	0.0030475
11.9242	0.0030475
11.937	0.00152375
11.9497	0.00406333
11.9625	0.00406333
11.9752	0.00253958
11.988	0.00101583
12.0007	0.00253958
12.0135	0.00101583
12.0262	0.0030475
12.039	0.0030475
12.0517	0.00152375
12.0645	0.00152375
12.0772	0.00253958
12.09	0.00203166
12.1027	0.00101583
12.1155	0.0030475
12.1282	0.00152375
12.141	0.00152375
12.1537	0.00101583
12.1665	0.00203166
12.1792	0.00152375
12.192	0.00406333
12.2047	0.0030475
12.2175	0.0030475
12.2302	0.00152375
12.243	0.0030475
12.2557	0.00203166
12.2685	0.00152375
12.2812	0.00152375
12.294	0.0030475
12.3067	0.000507916
12.3195	0.00253958
12.3322	0.00253958
12.345	0.00253958
12.3577	0.0030475
12.3705	0.00101583
12.3832	0.00152375
12.396	0.00203166
12.4087	0.00101583
12.4215	0.00152375
12.4342	0.00355541
12.447	0.00253958
12.4597	0.00152375
12.4725	0.00203166
12.4852	0.00101583
12.498	0.00152375
12.5107	0.000507916
12.5235	0.00203166
12.5362	0.000507916
12.549	0.00203166
12.5617	0.00101583
12.5745	0.00253958
12.5872	0.00203166
12.6	0.00355541
12.6127	0.00203166
12.6255	0.00406333
12.6382	0.00203166
12.651	0.00203166
12.6637	0.00152375
12.6765	0.00203166
12.6892	0.00203166
12.702	0.00101583
12.7147	0.00101583
12.7275	0.00203166
12.7402	0.00355541
12.753	0.00253958
12.7657	0.00253958
12.7785	0.0030475
12.7912	0.00152375
12.804	0.000507916
12.8167	0.00253958
12.8295	0.00203166
12.8422	0.00203166
12.855	0.00152375
12.8677	0.00152375
12.8805	0.00203166
12.8932	0.00406333
12.906	0.00203166
12.9187	0.00152375
12.9315	0.00152375
12.9442	0.00101583
12.957	0.00253958
12.9697	0.00406333
12.9825	0.00152375
12.9952	0.00253958
13.008	0.00203166
13.0207	0.00152375
13.0335	0.00253958
13.0462	0.00253958
13.059	0.0030475
13.0717	0.00101583
13.0845	0.00152375
13.0972	0.000507916
13.11	0.00253958
13.1227	0.00152375
13.1355	0.00101583
13.1482	0.00101583
13.161	0.00406333
13.1737	0.0030475
13.1865	0.00457124
13.1992	0.000507916
13.212	0.00355541
13.2247	0.00152375
13.2375	0.00203166
13.2502	2.03004e-18
13.263	0.00152375
13.2757	0.00152375
13.2885	0.0030475
13.3012	0.00203166
13.314	0.00507916
13.3267	0.000507916
13.3395	0.00253958
13.3522	0.00152375
13.365	0.00101583
13.3777	0.000507916
13.3905	0.00152375
13.4032	0.00355541
13.416	0.00457124
13.4287	0.00203166
13.4415	0.00253958
13.4542	0.00253958
13.467	2.03004e-18
13.4797	0.00101583
13.4925	0.00203166
13.5052	0.00152375
13.518	0.000507916
13.5307	0.0030475
13.5435	0.00152375
13.5562	0.00152375
13.569	0.00101583
13.5817	0.00101583
13.5945	0.000507916
13.6072	0.00152375
13.62	0.00203166
13.6327	0.00101583
13.6455	0.00253958
13.6582	0.00203166
13.671	0.00457124
13.6837	0.00152375
13.6965	0.0030475
13.7092	0.00152375
13.722	0.0030475
13.7347	0.00101583
13.7475	0.00457124
13.7602	0.00101583
13.773	0.00152375
13.7857	0.00203166
13.7985	0.00457124
13.8112	0.00507916
13.824	0.00101583
13.8367	0.000507916
13.8495	0.00152375
13.8622	2.03004e-18
13.875	0.00203166
13.8877	0.00406333
13.9005	0.00152375
13.9132	0.00406333
13.926	0.00406333
13.9387	0.00101583
13.9515	0.00203166
13.9642	0.00152375
13.977	0.00203166
13.9897	0.00253958
14.0025	0.0030475
14.0152	0.00203166
14.028	0.0030475
14.0407	0.00101583
14.0535	0.00203166
14.0662	0.00253958
14.079	0.00152375
14.0917	0.000507916
14.1045	0.00101583
14.1172	0.0030475
14.13	0.0030475
14.1427	0.00253958
14.1555	0.00203166
14.1682	0.00152375
14.181	0.00152375
14.1937	0.0030475
14.2065	0.00101583
14.2192	0.00152375
14.232	0.00101583
14.2447	0.00203166
14.2575	0.00253958
14.2702	0.00152375
14.283	0.00152375
14.2957	0.000507916
14.3085	0.00355541
14.3212	0.00152375
14.334	0.00253958
14.3467	0.00253958
14.3595	0.00152375
14.3722	0.000507916
14.385	0.00253958
14.3977	0.00101583
14.4105	0.00101583
14.4232	0.00101583
14.436	0.00101583
14.4487	0.000507916
14.4615	0.00152375
14.4742	0.00101583
14.487	0.00406333
14.4997	0.00203166
14.5125	0.000507916
14.5252	0.0030475
14.538	0.0030475
14.5507	0.00101583
14.5635	0.00152375
14.5762	0.00355541
14.589	0.00152375
14.6017	0.00203166
14.6145	0.00152375
14.6272	0.00152375
14.64	0.00101583
14.6527	0.00253958
14.6655	0.000507916
14.6782	0.00152375
14.691	0.00203166
14.7037	0.00203166
14.7165	0.00203166
14.7292	0.00152375
14.742	0.0030475
14.7547	0.00152375
14.7675	0.00101583
14.7802	0.00203166
14.793	2.03004e-18
14.8057	0.00203166
14.8185	0.0030475
14.8312	0.0030475
14.844	0.00152375
14.8567	0.00101583
14.8695	0.00152375
14.8822	0.00101583
14.895	0.00152375
14.9077	0.000507916
14.9205	0.00152375
14.9332	0.00152375
14.946	0.00355541
14.9587	0.00253958
14.9715	0.00203166
14.9842	0.00152375
14.997	0.00253958
15.0097	0.00203166
15.0225	0.00253958
15.0352	0.00101583
15.048	0.0030475
15.0607	0.00101583
15.0735	0.00152375
15.0862	0.00152375
15.099	0.000507916
15.1117	0.00406333
15.1245	0.00101583
15.1372	0.00203166
15.15	2.03004e-18
15.1627	0.00152375
15.1755	0.00253958
15.1882	0.00152375
15.201	0.00203166
15.2137	0.00203166
15.2265	0.00152375
15.2392	0.00152375
15.252	0.00101583
15.2647	0.00406333
15.2775	0.00253958
15.2902	0.00101583
15.303	0.00152375
15.3157	0.00203166
15.3285	0.000507916
15.3412	0.00203166
15.354	0.00203166
15.3667	0.00203166
15.3795	0.0030475
15.3922	0.00152375
15.405	0.0030475
15.4177	0.00152375
15.4305	0.00101583
15.4432	2.03004e-18
15.456	0.00101583
15.4687	0.0030475
15.4815	0.000507916
15.4942	0.00253958
15.507	0.00355541
15.5197	0.00253958
15.5325	0.000507916
15.5452	0.00253958
15.558	0.00355541
15.5707	0.000507916
15.5835	0.000507916
15.5962	0.00253958
15.609	0.0030475
15.6217	0.0030475
15.6345	0.00253958
15.6472	0.00253958
15.66	0.00253958
15.6727	0.00152375
15.6855	0.00152375
15.6982	0.00355541
15.711	0.00152375
15.7237	0.00355541
15.7365	0.00203166
15.7492	0.00203166
15.762	0.0030475
15.7747	0.00152375
15.7875	0.0030475
15.8002	0.00101583
15.813	0.00253958
15.8257	0.00152375
15.8385	0.000507916
15.8512	0.00203166
15.864	0.00203166
15.8767	0.00152375
15.8895	0.00203166
15.9022	0.00101583
15.915	0.00203166
15.9277	0.000507916
15.9405	0.00203166
15.9532	0.0030475
15.966	0.00152375
15.9787	0.00203166
15.9915	0.00101583
16.0042	0.00101583
16.017	0.00253958
16.0297	0.00152375
16.0425	0.00101583
16.0552	0.00152375
16.068	0.0030475
16.0807	0.00253958
16.0935	0.00152375
16.1062	0.00101583
16.119	0.00152375
16.1317	0.00101583
16.1445	2.03004e-18
16.1572	0.00355541
16.17	0.00101583
16.1827	0.00152375
16.1955	0.00203166
16.2082	0.00152375
16.221	0.00152375
16.2337	0.00152375
16.2465	0.0030475
16.2592	0.00253958
16.272	0.0030475
16.2847	0.00101583
16.2975	0.00152375
16.3102	0.00203166
16.323	0.00203166
16.3357	0.0030475
16.3485	0.00203166
16.3612	0.000507916
16.374	2.03004e-18
16.3867	0.000507916
16.3995	0.00253958
16.4122	0.00152375
16.425	0.00253958
16.4377	0.00457124
16.4505	0.000507916
16.4632	0.00406333
16.476	0.00457124
16.4887	0.00101583
16.5015	0.00152375
16.5142	0.00203166
16.527	0.00203166
16.5397	0.00355541
16.5525	0.00152375
16.5652	0.00253958
16.578	0.00355541
16.5907	0.00152375
16.6035	0.00203166
16.6162	0.0030475
16.629	0.00101583
16.6417	0.0030475
16.6545	0.00457124
16.6672	0.00203166
16.68	0.00152375
16.6927	0.00253958
16.7055	0.00355541
16.7182	0.00101583
16.731	0.00203166
16.7437	0.00203166
16.7565	0.00355541
16.7692	0.00152375
16.782	0.00203166
16.7947	0.00203166
16.8075	0.00253958
16.8202	0.0030475
16.833	0.0030475
16.8457	0.00152375
16.8585	0.000507916
16.8712	0.00101583
16.884	0.000507916
16.8967	0.00406333
16.9095	0.00203166
16.9222	0.000507916
16.935	0.00152375
16.9477	0.00203166
16.9605	0.00203166
16.9732	0.00152375
16.986	0.00101583
16.9987	0.00253958
17.0115	0.00253958
17.0242	0.00101583
17.037	0.00101583
17.0497	0.00406333
17.0625	0.00101583
17.0752	0.000507916
17.088	0.00203166
17.1007	0.00203166
17.1135	0.000507916
17.1262	0.00101583
17.139	0.00355541
17.1517	0.00507916
17.1645	0.00203166
17.1772	0.00152375
17.19	0.00355541
17.2027	0.00253958
17.2155	0.00101583
17.2282	0.00203166
17.241	0.00101583
17.2537	0.00203166
17.2665	0.00203166
17.2792	0.00355541
17.292	0.00507916
17.3047	0.00152375
17.3175	0.00152375
17.3302	0.0030475
17.343	0.00203166
17.3557	0.0030475
17.3685	0.00203166
17.3812	0.00152375
17.394	0.00253958
17.4067	0.00101583
17.4195	0.00152375
17.4322	0.00406333
17.445	0.00152375
17.4577	0.00253958
17.4705	0.000507916
17.4832	0.000507916
17.496	0.00253958
17.5087	0.00203166
17.5215	0.00101583
17.5342	0.00101583
17.547	0.0030475
17.5597	0.00355541
17.5725	0.00152375
17.5852	0.00253958
17.598	0.00101583
17.6107	0.00152375
17.6235	0.000507916
17.6362	0.00152375
17.649	0.00203166
17.6617	0.00101583
17.6745	0.00203166
17.6872	0.0030475
17.7	0.00101583
17.7127	0.0030475
17.7255	0.00101583
17.7382	0.00253958
17.751	0.00152375
17.7637	0.00152375
17.7765	0.00203166
17.7892	0.00253958
17.802	0.000507916
17.8147	0.00253958
17.8275	0.00253958
17.8402	0.00203166
17.853	0.000507916
17.8657	0.00457124
17.8785	0.000507916
17.8912	0.00203166
17.904	0.000507916
17.9167	0.00253958
17.9295	0.00152375
17.9422	0.00101583
17.955	0.00152375
17.9677	0.00152375
17.9805	0.00152375
17.9932	0.000507916
18.006	0.0030475
18.0187	0.00253958
18.0315	0.00203166
18.0442	0.00253958
18.057	0.00152375
18.0697	0.00152375
18.0825	0.00152375
18.0952	0.00152375
18.108	0.000507916
18.1207	0.00203166
18.1335	0.00152375
18.1462	0.00203166
18.159	0.0030475
18.1717	0.00101583
18.1845	0.0030475
18.1972	0.0030475
18.21	0.00253958
18.2227	0.00101583
18.2355	0.00253958
18.2482	0.00101583
18.261	0.00101583
18.2737	0.00253958
18.2865	0.00253958
18.2992	0.0030475
18.312	0.00203166
18.3247	0.00355541
18.3375	0.00152375
18.3502	0.00152375
18.363	0.00406333
18.3757	0.00101583
18.3885	0.00253958
18.4012	0.00253958
18.414	0.00253958
18.4267	0.00152375
18.4395	0.00101583
18.4522	0.00253958
18.465	0.00152375
18.4777	0.00253958
18.4905	0.00101583
18.5032	0.00101583
18.516	0.00203166
18.5287	0.0030475
18.5415	0.0030475
18.5542	0.000507916
18.567	0.0030475
18.5797	0.00203166
18.5925	0.000507916
18.6052	0.00203166
18.618	0.00152375
18.6307	0.0030475
18.6435	0.00253958
18.6562	0.00101583
18.669	0.000507916
18.6817	0.0030475
18.6945	0.000507916
18.7072	0.00203166
18.72	0.00203166
18.7327	0.00101583
18.7455	0.000507916
18.7582	0.00152375
18.771	0.00253958
18.7837	0.00152375
18.7965	0.00203166
18.8092	0.00152375
18.822	0.0030475
18.8347	0.00101583
18.8475	0.00101583
18.8602	0.00101583
18.873	0.00203166
18.8857	0.00253958
18.8985	0.00203166
18.9112	0.00101583
18.924	0.00101583
18.9367	0.00203166
18.9495	0.00101583
18.9622	0.0030475
18.975	0.00152375
18.9877	0.0030475
19.0005	0.00355541
19.0132	0.00253958
19.026	0.00101583
19.0387	0.00152375
19.0515	0.00203166
19.0642	0.00101583
19.077	0.00152375
19.0897	0.00101583
19.1025	0.00253958
19.1152	0.00101583
19.128	0.00203166
19.1407	0.000507916
19.1535	0.00203166
19.1662	0.00152375
19.179	0.0030475
19.1917	0.00101583
19.2045	0.00253958
19.2172	0.00101583
19.23	0.00355541
19.2427	0.00101583
19.2555	2.03004e-18
19.2682	0.00203166
19.281	0.000507916
19.2937	0.00253958
19.3065	0.0030475
19.3192	0.00101583
19.332	0.00203166
19.3447	0.00253958
19.3575	0.00203166
19.3702	0.00101583
19.383	0.00203166
19.3957	0.000507916
19.4085	0.00101583
19.4212	0.00203166
19.434	0.00203166
19.4467	0.00101583
19.4595	0.00152375
19.4722	0.00152375
19.485	0.00253958
19.4977	0.00203166
19.5105	0.00152375
19.5232	0.00203166
19.536	0.0030475
19.5487	0.00203166
[truncated: 3 more rows]
