# Supplementary material for: Uniaxial pressure induced stripe order rotation in La1.88Sr0.12CuO4
Source: Nat Commun. 2022 Apr 4;13:1795. doi: 10.1038/s41467-022-29465-4 (PMC8979978; doi:10.1038/s41467-022-29465-4)
Supplement: Supplementary file 2 — Source Data [file 41467_2022_29465_MOESM2_ESM.zip › Source_Data/Figure1d.xlsx]

## Sheet: Energy-Intensity(Unstrained)
-6.4418	2.96607e-18
-6.4163	2.96607e-18
-6.38442	0.00074211
-6.35255	0.00222633
-6.32705	0.00333949
-6.30155	2.96607e-18
-6.26967	2.96607e-18
-6.2378	0.00111316
-6.2123	0.00111316
-6.1868	2.96607e-18
-6.1613	0.00222633
-6.1358	0.00111316
-6.10392	0.00148422
-6.07205	2.96607e-18
-6.04017	0.00148422
-6.0083	2.96607e-18
-5.97642	0.00148422
-5.94455	0.00111316
-5.91905	0.00111316
-5.89355	2.96607e-18
-5.86805	0.00333949
-5.84255	2.96607e-18
-5.81705	0.00111316
-5.79155	2.96607e-18
-5.76605	0.00111316
-5.74055	0.00222633
-5.70867	0.00074211
-5.6768	0.00222633
-5.6513	2.96607e-18
-5.6258	0.00111316
-5.6003	0.00111316
-5.5748	0.00111316
-5.5493	0.00111316
-5.51742	0.00074211
-5.48555	0.00222633
-5.46005	0.00222633
-5.43455	0.00222633
-5.40267	0.00074211
-5.3708	0.00111316
-5.3453	2.96607e-18
-5.3198	0.00111316
-5.2943	0.00333949
-5.26242	0.00148422
-5.23055	2.96607e-18
-5.20505	0.00111316
-5.17955	0.00111316
-5.15405	0.00111316
-5.12217	0.00148422
-5.0903	0.00445266
-5.0648	0.00111316
-5.0393	2.96607e-18
-5.0138	2.96607e-18
-4.98192	2.96607e-18
-4.95005	0.00222633
-4.92455	2.96607e-18
-4.89905	0.00111316
-4.87355	2.96607e-18
-4.84167	2.96607e-18
-4.80342	2.96607e-18
-4.77155	2.96607e-18
-4.74605	2.96607e-18
-4.72055	2.96607e-18
-4.69505	2.96607e-18
-4.66955	2.96607e-18
-4.64405	0.00222633
-4.61855	0.00222633
-4.59305	0.00222633
-4.56755	0.00333949
-4.53567	2.96607e-18
-4.5038	0.00111316
-4.4783	0.00111316
-4.4528	2.96607e-18
-4.4273	2.96607e-18
-4.39542	0.00074211
-4.36355	2.96607e-18
-4.33805	0.00111316
-4.31255	2.96607e-18
-4.28705	0.00111316
-4.25517	2.96607e-18
-4.2233	0.00222633
-4.1978	2.96607e-18
-4.1723	0.00222633
-4.1468	0.00111316
-4.11492	0.00222633
-4.08305	0.00333949
-4.05755	2.96607e-18
-4.03205	0.00111316
-4.00655	0.00111316
-3.97467	0.00222633
-3.9428	2.96607e-18
-3.91092	0.00074211
-3.87905	0.00111316
-3.85355	2.96607e-18
-3.82805	0.00111316
-3.80255	2.96607e-18
-3.77067	2.96607e-18
-3.7388	2.96607e-18
-3.7133	2.96607e-18
-3.6878	2.96607e-18
-3.6623	0.00222633
-3.63042	2.96607e-18
-3.59855	0.00222633
-3.57305	0.00222633
-3.54755	0.00333949
-3.52205	0.00111316
-3.49017	2.96607e-18
-3.4583	2.96607e-18
-3.4328	0.00111316
-3.4073	0.00111316
-3.3818	0.00222633
-3.34992	0.00371055
-3.31805	2.96607e-18
-3.29255	0.00445266
-3.26705	0.00222633
-3.24155	2.96607e-18
-3.20967	0.00148422
-3.1778	2.96607e-18
-3.1523	0.00111316
-3.1268	0.00222633
-3.1013	2.96607e-18
-3.0758	0.00333949
-3.04392	0.00296844
-3.01205	2.96607e-18
-2.98655	2.96607e-18
-2.96105	0.00222633
-2.93555	2.96607e-18
-2.90367	0.00148422
-2.8718	0.00111316
-2.8463	0.00111316
-2.8208	0.00333949
-2.7953	2.96607e-18
-2.76342	0.00222633
-2.73155	2.96607e-18
-2.70605	2.96607e-18
-2.68055	2.96607e-18
-2.65505	2.96607e-18
-2.62317	0.00074211
-2.5913	0.00111316
-2.5658	0.00111316
-2.5403	0.00111316
-2.5148	2.96607e-18
-2.48292	0.00074211
-2.45105	0.00111316
-2.42555	0.00111316
-2.40005	2.96607e-18
-2.37455	2.96607e-18
-2.34267	0.00222633
-2.3108	0.00222633
-2.2853	2.96607e-18
-2.2598	0.00111316
-2.2343	2.96607e-18
-2.20242	0.00148422
-2.17055	2.96607e-18
-2.14505	2.96607e-18
-2.11955	0.00111316
-2.09405	0.00222633
-2.06217	0.00148422
-2.02392	0.00371055
-1.99205	0.00445266
-1.96017	0.00148422
-1.9283	2.96607e-18
-1.89642	0.00074211
-1.86455	0.00333949
-1.83905	2.96607e-18
-1.80717	0.00222633
-1.7753	0.00333949
-1.74342	0.00371055
-1.71155	0.00111316
-1.67967	0.00074211
-1.6478	0.00111316
-1.6223	0.00222633
-1.59042	0.00222633
-1.55855	2.96607e-18
-1.52667	0.00148422
-1.4948	0.00222633
-1.46292	0.00074211
-1.43105	0.00222633
-1.39917	2.96607e-18
-1.3673	0.00333949
-1.3418	0.00222633
-1.30992	0.00371055
-1.27805	0.00445266
-1.24617	0.00222633
-1.2143	0.00445266
-1.18242	0.00148422
-1.15055	0.00556582
-1.12505	0.00111316
-1.09317	0.00296844
-1.0613	0.00222633
-1.02942	0.00222633
-0.991172	0.00296844
-0.952922	0.00519477
-0.914672	0.00296844
-0.876422	0.00148422
-0.838172	0.00148422
-0.799922	0.00148422
-0.761672	0.00296844
-0.723422	0.00148422
-0.685172	0.00667899
-0.653297	0.00445266
-0.621422	0.00222633
-0.583172	0.00445266
-0.544922	0.00519477
-0.513047	0.00445266
-0.481172	0.00445266
-0.449297	0.00111316
-0.423797	0.00222633
-0.391922	0.00519477
-0.360047	0.00556582
-0.328172	0.0074211
-0.289922	0.00890532
-0.258047	0.0111316
-0.232547	0.0100185
-0.200672	0.00964743
-0.162422	0.0207791
-0.130547	0.0389608
-0.105047	0.0478661
-0.0731723	0.0890532
-0.0412973	0.15473
-0.00942234	0.175138
0.0288277	0.201112
0.0607027	0.219293
0.0925777	0.181075
0.124453	0.156956
0.156328	0.179591
0.188203	0.166975
0.220078	0.152875
0.258328	0.185527
0.296578	0.132838
0.334828	0.138775
0.373078	0.169943
0.404953	0.148051
0.436828	0.132838
0.468703	0.129127
0.500578	0.103895
0.532453	0.107977
0.564328	0.0883111
0.596203	0.0923927
0.628078	0.0868269
0.659953	0.0868269
0.691828	0.0734689
0.730078	0.0734689
0.761953	0.0723557
0.793828	0.0794058
0.832078	0.0794058
0.863953	0.074582
0.895828	0.0801479
0.934078	0.0786637
0.972328	0.0749531
1.01058	0.0897953
1.04245	0.124674
1.06795	0.0990717
1.09983	0.113543
1.1317	0.141372
1.16358	0.150648
1.19545	0.183672
1.22733	0.20408
1.2592	0.230425
1.29108	0.273839
1.32295	0.287197
1.34845	0.294989
1.38033	0.356213
1.4122	0.364005
1.44408	0.405192
1.47595	0.46419
1.50783	0.52764
1.5397	0.583298
1.5652	0.653428
1.5907	0.789234
1.62258	0.844521
1.65445	0.910569
1.67995	1.00074
1.70545	0.952869
1.73733	0.966969
1.77558	1.02782
1.81383	0.999622
1.85208	0.979585
1.88395	0.940624
1.90945	0.927266
1.94133	0.887563
1.97958	0.887563
2.01145	0.834874
2.04333	0.807416
2.0752	0.726897
2.1007	0.740255
2.1262	0.670125
2.15808	0.653057
2.19633	0.624857
2.2282	0.616693
2.2537	0.593317
2.2792	0.524301
2.3047	0.496472
2.33658	0.46085
2.36845	0.417437
2.40033	0.374766
2.4322	0.368458
2.4577	0.37625
2.48958	0.319849
2.52783	0.263449
2.5597	0.231538
2.5852	0.292762
2.61708	0.229312
2.65533	0.202596
2.6872	0.183672
2.7127	0.183672
2.7382	0.152504
2.77008	0.149164
2.80195	0.131353
2.83383	0.135806
2.8657	0.134693
2.89758	0.135064
2.93583	0.103895
2.9677	0.105751
2.99958	0.120964
3.03783	0.0905374
3.0697	0.0990717
3.0952	0.0846005
3.12708	0.0838584
3.15895	0.0979585
3.19083	0.0749531
3.2227	0.0768084
3.2482	0.0690162
3.28008	0.060853
3.31833	0.060853
3.3502	0.0656767
3.38208	0.0749531
3.41395	0.0578846
3.44583	0.0667899
3.4777	0.0589977
3.50958	0.0586267
3.54145	0.0701294
3.57333	0.0638215
3.61158	0.0623372
3.64345	0.0567714
3.66895	0.0690162
3.70083	0.060853
3.7327	0.0667899
3.76458	0.060853
3.79645	0.0601109
3.82195	0.0645636
3.84745	0.0578846
3.87295	0.0545451
3.90483	0.0571425
3.94308	0.047495
3.98133	0.0623372
4.0132	0.0645636
4.0387	0.0589977
4.0642	0.0667899
4.0897	0.0667899
4.12158	0.0638215
4.15983	0.0697583
4.1917	0.0589977
4.2172	0.0589977
4.24908	0.0653057
4.28095	0.0634504
4.30645	0.0656767
4.33195	0.0567714
4.35745	0.0556582
4.38933	0.0749531
4.42758	0.0578846
4.46583	0.0578846
4.4977	0.0756952
4.5232	0.0667899
4.5487	0.0534319
4.5742	0.0734689
4.5997	0.0578846
4.63158	0.0660478
4.66345	0.0656767
4.69533	0.0549161
4.7272	0.0834874
4.7527	0.0690162
4.78458	0.0571425
4.81645	0.0612241
4.84833	0.0593688
4.88658	0.0586267
4.91845	0.0667899
4.95033	0.0660478
4.9822	0.0589977
5.01408	0.0749531
5.04595	0.0512056
5.07783	0.0712426
5.1097	0.0612241
5.1352	0.0634504
5.1607	0.08794
5.19258	0.060853
5.23083	0.0571425
5.2627	0.0567714
5.2882	0.0612241
5.32008	0.0749531
5.35195	0.0679031
5.38383	0.0645636
5.42208	0.0638215
5.45395	0.0556582
5.47945	0.0701294
5.51133	0.0690162
5.5432	0.0601109
5.5687	0.0801479
5.5942	0.0779215
5.6197	0.0601109
5.6452	0.0723557
5.67708	0.0868269
5.71533	0.0712426
5.7472	0.0656767
5.7727	0.0868269
5.80458	0.060853
5.83645	0.0768084
5.86195	0.0768084
5.88745	0.0712426
5.91295	0.0667899
5.94483	0.060853
5.9767	0.0756952
6.0022	0.0667899
6.0277	0.0690162
6.0532	0.0589977
6.08508	0.0630793
6.12333	0.067532
6.1552	0.0656767
6.18708	0.0734689
6.21895	0.0556582
6.25083	0.0489793
6.2827	0.0634504
6.31458	0.060853
6.35283	0.0549161
6.39108	0.060853
6.42295	0.0423003
6.44845	0.0578846
6.47395	0.0400739
6.49945	0.0367344
6.53133	0.0564004
6.5632	0.0478661
6.5887	0.0400739
6.6142	0.0456398
6.6397	0.0567714
6.67158	0.0489793
6.70345	0.0545451
6.73533	0.040816
6.7672	0.0556582
6.7927	0.0489793
6.8182	0.0545451
6.8437	0.0434134
6.87558	0.0482371
6.91383	0.0512056
6.9457	0.0434134
6.97758	0.0489793
7.00945	0.0345081
7.03495	0.0378476
7.06045	0.0512056
7.09233	0.0452687
7.13058	0.0460108
7.16883	0.0437845
7.2007	0.0356213
7.23258	0.0467529
7.27083	0.0415582
7.30908	0.0326528
7.34095	0.0378476
7.37283	0.0341371
7.4047	0.0345081
7.4302	0.0356213
7.46208	0.0393318
7.49395	0.0423003
7.51945	0.0300555
7.55133	0.0378476
7.58958	0.0304265
7.62145	0.0300555
7.65333	0.0319107
7.69158	0.0326528
7.72345	0.0278291
7.74895	0.0333949
7.78083	0.0282002
7.8127	0.026716
7.8382	0.0233765
7.8637	0.0244896
7.8892	0.026716
7.92108	0.0170685
7.95295	0.0233765
7.97845	0.0300555
8.00395	0.0322818
8.03583	0.020037
8.07408	0.0244896
8.11233	0.0244896
8.1442	0.0222633
8.17608	0.0215212
8.20795	0.0222633
8.23983	0.0155843
8.2717	0.0244896
8.30358	0.013358
8.33545	0.0233765
8.36733	0.0178106
8.40558	0.0185527
8.44383	0.013358
8.4757	0.0189238
8.50758	0.0178106
8.53945	0.0144711
8.57133	0.0155843
8.60958	0.0170685
8.64783	0.013358
8.68608	0.0111316
8.72433	0.0170685
8.7562	0.0189238
8.78808	0.0148422
8.82633	0.00816321
8.86458	0.0148422
8.89645	0.0100185
8.92195	0.0144711
8.95383	0.00890532
8.9857	0.0111316
9.01758	0.0141001
9.05583	0.00890532
9.0877	0.00556582
9.1132	0.00667899
9.14508	0.0148422
9.17695	0.00667899
9.20883	0.00816321
9.2407	0.00890532
9.2662	0.013358
9.29808	0.00816321
9.33633	0.00667899
9.37458	0.00890532
9.40645	0.00779215
9.43833	0.00519477
9.47658	0.00593688
9.51483	0.00519477
9.5467	0.00890532
9.57858	0.00816321
9.61683	0.00371055
9.65508	0.00667899
9.68695	0.0111316
9.71883	0.00593688
9.7507	0.00445266
9.78258	0.0074211
9.82083	0.00296844
9.85908	0.00519477
9.89733	0.00296844
9.93558	0.00371055
9.96745	0.00556582
9.99933	0.00148422
10.0376	0.00667899
10.0758	0.0074211
10.1077	0.00222633
10.1396	0.00519477
10.1778	0.00593688
10.2161	0.00371055
10.2543	0.00445266
10.2862	0.00111316
10.3181	0.00667899
10.3563	0.00371055
10.3882	0.00667899
10.4201	0.00519477
10.4583	0.00667899
10.4966	0.00371055
10.5285	0.00333949
10.5603	0.00445266
10.5922	0.00556582
10.6241	0.00445266
10.656	0.00333949
10.6878	0.00222633
10.7197	0.00111316
10.7516	0.00519477
10.7898	0.00074211
10.8281	0.00148422
10.8663	0.00296844
10.8982	0.00556582
10.9301	0.00222633
10.9683	0.00519477
11.0002	0.00111316
11.0321	0.00296844
11.0703	0.00148422
11.1086	0.00222633
11.1405	0.00222633
11.166	0.00111316
11.1978	0.00296844
11.2361	0.00296844
11.2743	0.00222633
11.3126	0.00445266
11.3445	0.00333949
11.37	0.00333949
11.3955	0.00445266
11.4273	0.00296844
11.4592	0.00222633
11.4911	0.00445266
11.5293	0.00148422
11.5612	0.00111316
11.5931	0.00222633
11.6313	0.00296844
11.6696	0.00519477
11.7078	0.00296844
11.7397	0.00333949
11.7716	0.00371055
11.8098	0.00148422
11.8417	0.00333949
11.8672	0.00222633
11.8927	0.00333949
11.9246	0.00222633
11.9628	0.00074211
12.0011	0.00296844
12.033	0.00333949
12.0648	0.00371055
12.1031	0.00445266
12.1413	0.00148422
12.1732	0.00111316
12.2051	0.00074211
12.2433	2.96607e-18
12.2752	0.00111316
12.3071	0.00074211
12.3453	0.00296844
12.3836	0.00148422
12.4218	0.00371055
12.4537	0.00222633
12.4856	0.00296844
12.5238	0.00148422
12.5621	0.00222633
12.594	2.96607e-18
12.6258	0.00371055
12.6641	0.00148422
12.7023	0.00222633
12.7342	0.00222633
12.7661	0.00074211
12.8043	0.00148422
12.8426	0.00371055
12.8745	0.00333949
12.9063	0.00222633
12.9446	0.00371055
12.9828	0.00445266
13.0147	0.00333949
13.0466	0.00296844
13.0848	0.00074211
13.1231	0.00148422
13.155	0.00333949
13.1868	0.00074211
13.2251	0.00371055
13.2633	0.00148422
13.2952	0.00222633
13.3271	0.00074211
13.3653	0.00148422
13.4036	0.00148422
13.4355	0.00222633
13.4673	0.00148422
13.5056	0.00074211
13.5438	0.00074211
13.5757	0.00222633
13.6076	0.00222633
13.6458	0.00074211
13.6841	0.00222633
13.716	2.96607e-18
13.7478	0.00074211
13.7861	0.00074211
13.8243	2.96607e-18
13.8562	0.00222633
13.8881	0.00074211
13.9263	0.00222633
13.9646	0.00222633
13.9965	2.96607e-18
14.0283	0.00296844
14.0666	0.00148422
14.1048	0.00445266
14.1367	2.96607e-18
14.1686	0.00148422
14.2068	0.00148422
14.2451	0.00148422
14.277	0.00445266
14.3088	0.00296844
14.3471	2.96607e-18
14.3853	0.00222633
14.4172	0.00445266
14.4491	0.00222633
14.4873	0.00296844
14.5256	0.00074211
14.5575	0.00333949
14.5893	0.00371055
14.6276	0.00074211
14.6658	0.00074211
14.6977	0.00222633
14.7296	0.00148422
14.7678	0.00296844
14.8061	0.00074211
14.838	0.00445266
14.8698	0.00445266
14.9081	0.00148422
14.9463	0.00148422
14.9782	2.96607e-18
15.0101	0.00148422
15.0483	0.00148422
15.0866	2.96607e-18
15.1185	0.00111316
15.1503	0.00296844
15.1886	0.00222633
15.2268	0.00371055
15.2587	0.00111316
15.2906	2.96607e-18
15.3288	0.00074211
15.3671	0.00148422
15.399	2.96607e-18
15.4308	2.96607e-18
15.4691	0.00148422
15.5073	0.00148422
15.5392	0.00111316
15.5711	0.00148422
15.6093	0.00445266
15.6476	0.00222633
15.6795	0.00111316
15.7113	0.00148422
15.7496	2.96607e-18
15.7878	0.00296844
15.8197	0.00111316
15.8516	0.00296844
15.8898	0.00148422
15.9281	0.00371055
15.96	0.00333949
15.9918	0.00148422
16.0237	0.00111316
16.0556	0.00148422
16.0875	0.00556582
16.113	0.00222633
16.1448	0.00148422
16.1767	0.00333949
16.2022	0.00667899
16.2341	0.00148422
16.266	0.00111316
16.2915	0.00445266
16.3233	0.00296844
16.3552	0.00111316
16.3807	0.00111316
16.4062	0.00222633
16.4381	0.00222633
16.47	0.00222633
16.4955	0.00222633
16.5273	0.00445266
16.5592	2.96607e-18
16.5847	0.00111316
16.6166	0.00148422
16.6485	0.00222633
16.674	0.00222633
16.7058	0.00371055
16.7377	0.00222633
16.7632	0.00222633
16.7951	0.00296844
16.827	2.96607e-18
16.8525	0.00222633
16.8843	0.00296844
16.9162	0.00111316
16.9417	0.00222633
16.9672	2.96607e-18
16.9991	0.00371055
17.031	0.00222633
17.0565	0.00222633
17.0883	0.00074211
17.1202	2.96607e-18
17.1457	0.00111316
17.1776	0.00148422
17.2095	0.00222633
17.235	0.00111316
17.2668	0.00296844
17.2987	0.00556582
17.3242	0.00222633
17.3561	0.00074211
17.388	0.00222633
17.4135	0.00111316
17.4453	0.00148422
17.4772	0.00111316
17.5027	2.96607e-18
17.5282	0.00111316
17.5601	0.00222633
17.592	2.96607e-18
17.6175	0.00111316
17.6493	0.00074211
17.6812	0.00333949
17.7067	0.00111316
17.7386	0.00222633
17.7705	2.96607e-18
17.796	0.00333949
17.8278	0.00222633
17.8597	0.00222633
17.8852	0.00111316
17.9171	0.00148422
17.949	2.96607e-18
17.9745	0.00222633
18.0063	0.00296844
18.0382	2.96607e-18
18.0637	0.00111316
18.0892	0.00111316
18.1211	0.00296844
18.153	0.00111316
18.1785	0.00333949
18.2103	0.00148422
18.2422	0.00333949
18.2677	2.96607e-18
18.2996	0.00222633
18.3315	0.00556582
18.357	0.00222633
18.3888	0.00074211
18.4207	2.96607e-18
18.4462	0.00222633
18.4781	0.00148422
18.51	0.00222633
18.5355	2.96607e-18
18.561	0.00333949
18.5928	0.00148422
18.6247	0.00222633
18.6502	2.96607e-18
18.6821	0.00148422
18.714	2.96607e-18
18.7395	0.00111316
18.7713	0.00296844
18.8032	0.00333949
18.8287	0.00222633
18.8606	0.00222633
18.8925	0.00222633
18.918	0.00111316
18.9498	0.00222633
18.9817	0.00445266
19.0072	0.00333949
19.0327	0.00111316

## Sheet: Energy-Intensity(Strained)
-5.91641	0.00310669
-5.89091	0.00155334
-5.86541	2.06947e-18
-5.83991	0.00310669
-5.81441	2.06947e-18
-5.78891	0.00310669
-5.76341	2.06947e-18
-5.73791	2.06947e-18
-5.70603	0.00310669
-5.67416	2.06947e-18
-5.64866	2.06947e-18
-5.62316	0.00155334
-5.59128	0.00207112
-5.55941	0.00310669
-5.53391	2.06947e-18
-5.50203	2.06947e-18
-5.47016	0.00310669
-5.43828	2.06947e-18
-5.40641	0.00155334
-5.38091	2.06947e-18
-5.35541	2.06947e-18
-5.32991	0.00155334
-5.29803	0.00103556
-5.26616	0.00621337
-5.24066	2.06947e-18
-5.21516	0.00155334
-5.18328	0.00310669
-5.15141	2.06947e-18
-5.12591	0.00155334
-5.09403	0.00103556
-5.06216	2.06947e-18
-5.03666	0.00155334
-5.01116	2.06947e-18
-4.98566	2.06947e-18
-4.96016	2.06947e-18
-4.93466	2.06947e-18
-4.90916	0.00155334
-4.88366	2.06947e-18
-4.85816	2.06947e-18
-4.83266	0.00155334
-4.80078	0.00103556
-4.76891	0.00310669
-4.73703	0.00103556
-4.70516	0.00310669
-4.67966	0.00155334
-4.65416	0.00310669
-4.62866	2.06947e-18
-4.60316	2.06947e-18
-4.57766	2.06947e-18
-4.55216	0.00155334
-4.52028	2.06947e-18
-4.48841	0.00155334
-4.46291	2.06947e-18
-4.43741	2.06947e-18
-4.41191	2.06947e-18
-4.38641	2.06947e-18
-4.35453	0.00103556
-4.32266	0.00155334
-4.29078	2.06947e-18
-4.25891	0.00155334
-4.23341	2.06947e-18
-4.20791	2.06947e-18
-4.18241	2.06947e-18
-4.15053	0.00103556
-4.11866	0.00155334
-4.09316	2.06947e-18
-4.06766	2.06947e-18
-4.04216	0.00310669
-4.01028	2.06947e-18
-3.97841	2.06947e-18
-3.95291	2.06947e-18
-3.92103	2.06947e-18
-3.88916	2.06947e-18
-3.85728	2.06947e-18
-3.82541	2.06947e-18
-3.79353	2.06947e-18
-3.76166	2.06947e-18
-3.72978	0.00103556
-3.69791	0.00155334
-3.66603	0.00103556
-3.63416	0.00155334
-3.60866	2.06947e-18
-3.57678	0.00103556
-3.53853	2.06947e-18
-3.50666	2.06947e-18
-3.48116	0.00310669
-3.44928	2.06947e-18
-3.41741	2.06947e-18
-3.38553	0.00103556
-3.34728	0.00207112
-3.30903	2.06947e-18
-3.27078	0.00207112
-3.23891	2.06947e-18
-3.21341	2.06947e-18
-3.18791	2.06947e-18
-3.15603	2.06947e-18
-3.12416	0.00155334
-3.09228	2.06947e-18
-3.06041	0.00155334
-3.02853	0.00414225
-2.99666	0.00155334
-2.96478	2.06947e-18
-2.93291	0.00466003
-2.90741	2.06947e-18
-2.87553	0.00310669
-2.84366	2.06947e-18
-2.81816	2.06947e-18
-2.79266	0.00310669
-2.76716	2.06947e-18
-2.73528	2.06947e-18
-2.70341	0.00155334
-2.67153	2.06947e-18
-2.63966	0.00310669
-2.61416	2.06947e-18
-2.58228	2.06947e-18
-2.55041	2.06947e-18
-2.51853	0.00103556
-2.48666	0.00310669
-2.45478	0.00103556
-2.42291	0.00466003
-2.39741	0.00310669
-2.36553	0.00310669
-2.33366	2.06947e-18
-2.30178	2.06947e-18
-2.26991	2.06947e-18
-2.24441	2.06947e-18
-2.21891	0.00310669
-2.19341	2.06947e-18
-2.16153	2.06947e-18
-2.12328	0.00103556
-2.08503	0.00207112
-2.05316	2.06947e-18
-2.02766	0.00155334
-2.00216	0.00155334
-1.97028	0.00103556
-1.93841	0.00155334
-1.90653	0.00103556
-1.86828	0.00207112
-1.83641	0.00466003
-1.81091	0.00310669
-1.77903	0.00103556
-1.74716	0.00155334
-1.71528	0.00207112
-1.68341	0.00310669
-1.65791	0.00310669
-1.62603	0.00103556
-1.59416	0.00310669
-1.56228	0.00207112
-1.53041	0.00155334
-1.49853	2.06947e-18
-1.46666	0.00466003
-1.44116	0.00466003
-1.40928	0.00207112
-1.37741	2.06947e-18
-1.34553	2.06947e-18
-1.31366	0.00155334
-1.28178	0.00103556
-1.24353	0.00103556
-1.20528	0.00310669
-1.17341	0.00466003
-1.14153	0.00103556
-1.10966	0.00155334
-1.07778	0.00207112
-1.04591	0.00155334
-1.02041	0.00466003
-0.988532	0.00103556
-0.950282	0.00207112
-0.912032	0.00103556
-0.873782	0.00207112
-0.835532	0.00310669
-0.797282	0.00310669
-0.759032	0.00207112
-0.720782	0.00103556
-0.682532	0.00517781
-0.644282	0.00517781
-0.612407	2.06947e-18
-0.580532	0.00621337
-0.542282	0.00207112
-0.510407	0.00621337
-0.478532	0.00414225
-0.446657	0.00155334
-0.421157	0.00621337
-0.389282	0.00621337
-0.357407	0.00932006
-0.325532	0.00724893
-0.287282	0.00724893
-0.249032	0.0124267
-0.217157	0.0108734
-0.185282	0.0134623
-0.147032	0.0207112
-0.108782	0.0414225
-0.0769069	0.0838805
-0.0450319	0.129445
-0.00678187	0.218504
0.0250931	0.219021
0.0569681	0.191579
0.0952181	0.188472
0.133468	0.180188
0.171718	0.172939
0.209968	0.17501
0.241843	0.142908
0.273718	0.15637
0.311968	0.155334
0.350218	0.160512
0.382093	0.130481
0.413968	0.143943
0.445843	0.136694
0.477718	0.111841
0.515968	0.106663
0.554218	0.104592
0.592468	0.0890583
0.624343	0.0978606
0.656218	0.0994139
0.688093	0.0683471
0.719968	0.0900939
0.751843	0.0869872
0.783718	0.0787027
0.821968	0.0807738
0.860218	0.075596
0.898468	0.0600626
0.936718	0.0952717
0.974968	0.0932006
1.00684	0.104074
1.03234	0.114947
1.05784	0.100967
1.08972	0.127374
1.12797	0.12841
1.15984	0.180188
1.18534	0.170868
1.21722	0.215397
1.24909	0.212808
1.28097	0.248535
1.31284	0.259408
1.34472	0.301348
1.37659	0.338629
1.40847	0.345878
1.44034	0.372802
1.47222	0.420438
1.51047	0.516745
1.54234	0.602697
1.57422	0.682435
1.61247	0.738355
1.64434	0.871425
1.66984	0.852785
1.69534	0.949092
1.72722	0.928899
1.76547	0.96825
1.80372	1.01899
1.84197	0.980677
1.87384	0.998799
1.90572	0.938219
1.93759	0.981712
1.96947	0.892654
2.00772	0.835698
2.03959	0.860552
2.07147	0.775636
2.10334	0.793758
2.12884	0.717644
2.15434	0.719198
2.17984	0.683471
2.21172	0.601661
2.24359	0.577843
2.27547	0.545741
2.30734	0.476876
2.33284	0.467556
2.36472	0.44322
2.40297	0.388336
2.44122	0.35934
2.47309	0.318435
2.49859	0.321542
2.53047	0.263033
2.56234	0.260962
2.59422	0.224717
2.62609	0.268728
2.65797	0.204006
2.68984	0.220575
2.72172	0.166725
2.75359	0.132034
2.77909	0.136694
2.81097	0.134623
2.84922	0.125303
2.88109	0.144461
2.91297	0.124267
2.94484	0.111841
2.97672	0.120125
3.01497	0.0942361
3.05322	0.0983784
3.08509	0.102521
3.11059	0.0761138
3.14247	0.102521
3.17434	0.0699004
3.19984	0.0792205
3.22534	0.0838805
3.25084	0.0730071
3.28272	0.0766316
3.31459	0.0605804
3.34009	0.0605804
3.36559	0.063687
3.39747	0.0662759
3.43572	0.0704182
3.47397	0.0642048
3.50584	0.0466003
3.53134	0.0699004
3.55684	0.0605804
3.58872	0.0714538
3.62059	0.049707
3.65247	0.0704182
3.68434	0.0792205
3.71622	0.0538492
3.75447	0.0621337
3.78634	0.0574737
3.81184	0.0745604
3.84372	0.059027
3.88197	0.0569559
3.91384	0.0403869
3.93934	0.059027
3.96484	0.0807738
3.99034	0.0372802
4.01584	0.054367
4.04772	0.0631693
4.08597	0.0704182
4.11784	0.0450469
4.14334	0.0605804
4.17522	0.0548848
4.21347	0.0693826
4.24534	0.0652404
4.27722	0.0569559
4.30909	0.0574737
4.34097	0.0683471
4.37284	0.0699004
4.39834	0.0621337
4.42384	0.0605804
4.44934	0.059027
4.48122	0.0517781
4.51309	0.0667937
4.54497	0.0838805
4.58322	0.0683471
4.61509	0.0621337
4.64059	0.054367
4.66609	0.0621337
4.69797	0.0683471
4.72984	0.0745604
4.75534	0.0667937
4.78722	0.0466003
4.81909	0.0559203
4.84459	0.0652404
4.87647	0.0642048
4.90834	0.0652404
4.93384	0.0652404
4.95934	0.0792205
4.99122	0.0704182
5.02309	0.0652404
5.04859	0.0776671
5.07409	0.054367
5.10597	0.0673115
5.13784	0.0574737
5.16972	0.0662759
5.20797	0.0662759
5.24622	0.0673115
5.27809	0.0761138
5.30997	0.0642048
5.34822	0.0673115
5.38009	0.0605804
5.40559	0.0714538
5.43747	0.0621337
5.46934	0.0683471
5.49484	0.0714538
5.52034	0.0761138
5.54584	0.0699004
5.57134	0.0838805
5.59684	0.0652404
5.62872	0.0538492
5.66059	0.0714538
5.68609	0.0683471
5.71159	0.0776671
5.73709	0.0559203
5.76897	0.0559203
5.80084	0.0745604
5.83272	0.0766316
5.86459	0.0667937
5.89647	0.0714538
5.93472	0.059027
5.97297	0.0538492
6.01122	0.0517781
6.04947	0.0528136
6.08772	0.0704182
6.11959	0.0466003
6.15147	0.0569559
6.18972	0.0631693
6.22797	0.0662759
6.25984	0.0419402
6.28534	0.0667937
6.31084	0.0699004
6.33634	0.0745604
6.36184	0.0621337
6.38734	0.0434936
6.41922	0.0507425
6.45109	0.0559203
6.47659	0.0605804
6.50209	0.0466003
6.52759	0.0605804
6.55309	0.0466003
6.57859	0.0419402
6.61047	0.0393513
6.64872	0.0673115
6.68059	0.054367
6.71247	0.0559203
6.75072	0.0528136
6.78259	0.0528136
6.80809	0.0372802
6.83359	0.054367
6.85909	0.0621337
6.89097	0.0486714
6.92922	0.0403869
6.96109	0.0357269
6.98659	0.0279602
7.01209	0.059027
7.03759	0.0434936
7.06309	0.0419402
7.08859	0.054367
7.11409	0.0466003
7.13959	0.0403869
7.16509	0.0372802
7.19059	0.0372802
7.21609	0.0357269
7.24797	0.0372802
7.27984	0.0434936
7.30534	0.0372802
7.33722	0.0300313
7.36909	0.0419402
7.39459	0.0419402
7.42647	0.0341735
7.45834	0.0419402
7.49022	0.0476358
7.52209	0.0388336
7.55397	0.0383158
7.58584	0.0295135
7.61772	0.033138
7.64959	0.0357269
7.67509	0.0481536
7.70059	0.0357269
7.73247	0.0269246
7.77072	0.0300313
7.80259	0.0326202
7.82809	0.0326202
7.85997	0.0269246
7.89822	0.0321024
7.93647	0.0372802
7.96834	0.0248535
8.00022	0.0238179
8.03209	0.0310669
8.06397	0.0238179
8.10222	0.0289957
8.13409	0.0186401
8.15959	0.0217468
8.19147	0.0310669
8.22334	0.0248535
8.25522	0.0217468
8.29347	0.0227824
8.32534	0.0170868
8.35084	0.0155334
8.37634	0.0279602
8.40822	0.016569
8.44647	0.0279602
8.47834	0.0108734
8.50384	0.0295135
8.52934	0.0124267
8.56122	0.0103556
8.59309	0.0155334
8.62497	0.00932006
8.66322	0.0196757
8.70147	0.0155334
8.73334	0.0124267
8.76522	0.00932006
8.80347	0.0134623
8.84172	0.0134623
8.87997	0.016569
8.91822	0.0103556
8.95647	0.0144979
8.99472	0.00932006
9.03297	0.0103556
9.06484	0.0155334
9.09034	0.0124267
9.12222	0.00517781
9.15409	0.0139801
9.18597	0.00621337
9.22422	0.0103556
9.26247	0.00724893
9.30072	0.00828449
9.33259	0.0139801
9.36447	0.00517781
9.39634	0.0108734
9.42822	0.0103556
9.46647	0.00621337
9.49834	0.00932006
9.53022	0.00724893
9.56209	0.00621337
9.59397	0.00621337
9.62584	0.00776671
9.65772	0.00724893
9.69597	0.00414225
9.73422	0.00517781
9.76609	0.00310669
9.79797	0.00621337
9.82984	0.00310669
9.86172	0.00310669
9.89997	0.0113912
9.93822	0.00724893
9.97647	0.00517781
10.0147	0.00414225
10.0466	0.00776671
10.0785	0.00621337
10.1103	0.0108734
10.1422	0.00414225
10.1805	0.00103556
10.2187	0.00724893
10.257	0.00310669
10.2952	0.00310669
10.3271	0.00310669
10.359	0.00932006
10.3972	0.00207112
10.4355	0.00207112
10.4673	0.00310669
10.4928	0.00155334
10.5247	0.00414225
10.5566	0.00932006
10.5885	0.00310669
10.6267	0.00310669
10.665	0.00103556
10.6968	0.00155334
10.7287	0.00310669
10.767	0.00414225
10.7988	0.00466003
10.8307	0.00310669
10.869	0.00621337
10.9072	0.00414225
10.9391	0.00310669
10.971	0.00207112
11.0092	0.00414225
11.0475	0.00517781
11.0793	2.06947e-18
11.1112	0.00724893
11.1431	0.00776671
11.1686	0.00621337
11.2005	0.00207112
11.2323	0.00155334
11.2642	0.00621337
11.2961	0.00155334
11.328	0.00310669
11.3598	0.00466003
11.3917	0.00414225
11.4236	0.00466003
11.4555	0.00621337
11.4873	2.06947e-18
11.5192	0.00103556
11.5511	2.06947e-18
11.583	0.00207112
11.6212	0.00207112
11.6595	0.00517781
11.6913	0.00776671
11.7232	2.06947e-18
11.7551	0.00310669
11.787	0.00517781
11.8188	0.00310669
11.8507	0.00103556
11.889	0.00310669
11.9208	2.06947e-18
11.9463	0.00155334
11.9782	0.00517781
12.0101	2.06947e-18
12.0356	0.00621337
12.0675	0.00207112
12.0993	0.00155334
12.1312	2.06947e-18
12.1695	2.06947e-18
12.2077	0.00310669
12.2396	0.00155334
12.2715	2.06947e-18
12.3097	0.00207112
12.348	0.00207112
12.3798	0.00310669
12.4117	0.00103556
12.45	0.00207112
12.4818	0.00155334
12.5137	0.00103556
12.552	0.00103556
12.5838	0.00310669
12.6093	0.00155334
12.6412	2.06947e-18
12.6795	0.00103556
12.7113	0.00155334
12.7432	0.00207112
12.7815	0.00207112
12.8133	2.06947e-18
12.8452	0.00517781
12.8835	0.00103556
12.9217	0.00103556
12.9536	0.00155334
12.9791	0.00155334
13.011	0.00310669
13.0428	0.00310669
13.0747	2.06947e-18
13.113	0.00310669
13.1512	0.00103556
13.1831	0.00310669
13.215	2.06947e-18
13.2532	0.00621337
13.2915	0.00310669
13.3233	2.06947e-18
13.3552	0.00103556
13.3935	0.00207112
13.4317	0.00103556
13.4636	0.00155334
13.4955	0.00207112
13.5337	0.00414225
13.572	0.00103556
13.6038	0.00155334
13.6357	0.00414225
13.674	0.00103556
13.7122	0.00207112
13.7441	0.00155334
13.776	0.00103556
13.8142	0.00310669
13.8461	0.00932006
13.878	2.06947e-18
13.9162	0.00414225
13.9545	0.00103556
13.9863	2.06947e-18
14.0182	0.00207112
14.0565	0.00207112
14.0947	0.00103556
14.1266	0.00466003
14.1585	2.06947e-18
14.1967	0.00310669
14.235	0.00103556
14.2668	2.06947e-18
14.2987	0.00517781
14.337	0.00103556
14.3752	0.00310669
14.4071	0.00155334
14.439	0.00207112
14.4772	0.00207112
14.5155	0.00103556
14.5473	0.00310669
14.5792	2.06947e-18
14.6175	0.00414225
14.6557	0.00207112
14.6876	0.00155334
14.7195	0.00103556
14.7577	0.00103556
14.796	0.00207112
14.8278	0.00310669
14.8597	2.06947e-18
14.898	0.00517781
14.9362	2.06947e-18
14.9681	0.00155334
15	0.00517781
15.0382	0.00414225
15.0765	0.00414225
15.1083	0.00155334
15.1402	0.00207112
15.1785	0.00103556
15.2167	0.00103556
15.2486	0.00310669
15.2805	2.06947e-18
15.3187	0.00414225
15.357	0.00103556
15.3888	0.00466003
15.4207	0.00310669
15.459	0.00414225
15.4972	0.00310669
15.5291	0.00310669
15.561	0.00207112
15.5992	0.00207112
15.6375	0.00414225
15.6693	0.00155334
15.7012	0.00103556
15.7395	0.00207112
15.7777	0.00103556
15.8096	2.06947e-18
15.8415	0.00103556
15.8797	0.00103556
15.918	0.00414225
15.9498	2.06947e-18
15.9817	0.00103556
16.02	0.00103556
16.0518	0.00310669
16.0773	0.00466003
16.1028	0.00310669
16.1347	0.00207112
16.1666	0.00310669
16.1921	0.00776671
16.224	0.00310669
16.2558	0.00310669
16.2813	0.00310669
16.3132	0.00103556
16.3451	0.00155334
16.3706	0.00155334
16.3961	0.00155334
16.428	2.06947e-18
16.4598	0.00310669
16.4853	0.00310669
16.5172	0.00414225
16.5491	0.00155334
16.5746	0.00310669
16.6065	0.00207112
16.6383	0.00155334
16.6638	2.06947e-18
16.6957	0.00103556
16.7276	2.06947e-18
16.7531	0.00466003
16.785	2.06947e-18
16.8168	0.00310669
16.8423	0.00155334
16.8742	0.00103556
16.9061	0.00310669
16.9316	2.06947e-18
16.9571	0.00155334
16.989	0.00310669
17.0208	2.06947e-18
17.0463	0.00310669
17.0782	0.00103556
17.1101	2.06947e-18
17.1356	0.00155334
17.1675	0.00310669
17.1993	0.00776671
17.2248	0.00621337
17.2567	0.00517781
17.2886	0.00310669
17.3141	0.00310669
17.346	0.00207112
17.3778	0.00155334
17.4033	2.06947e-18
17.4352	2.06947e-18
17.4671	2.06947e-18
17.4926	0.00466003
17.5181	0.00310669
17.55	2.06947e-18
17.5818	0.00310669
17.6073	2.06947e-18
17.6392	2.06947e-18
17.6711	0.00310669
17.6966	0.00466003
17.7285	0.00103556
17.7603	0.00155334
17.7858	2.06947e-18
17.8177	0.00207112
17.8496	0.00155334
17.8751	2.06947e-18
17.907	2.06947e-18
17.9388	2.06947e-18
17.9643	2.06947e-18
17.9962	0.00207112
18.0281	0.00466003
18.0536	0.00310669
18.0791	0.00155334
18.111	0.00207112
18.1428	2.06947e-18
18.1683	2.06947e-18
18.2002	0.00103556
18.2321	0.00155334
18.2576	0.00155334
18.2895	0.00103556
18.3213	0.00155334
18.3468	0.00466003
18.3787	0.00207112
18.4106	2.06947e-18
18.4361	0.00466003
18.468	0.00103556
18.4998	0.00155334
18.5253	0.00776671
18.5572	0.00414225
18.5891	0.00155334
18.6146	0.00466003
18.6401	0.00310669
18.672	0.00103556
18.7038	2.06947e-18
18.7293	0.00621337
18.7612	2.06947e-18
18.7931	0.00155334
18.8186	0.00155334
18.8505	0.00414225
18.8823	0.00155334
18.9078	0.00155334
18.9397	0.00207112
18.9716	0.00466003
18.9971	2.06947e-18
19.029	0.00103556
19.0608	2.06947e-18
19.0863	0.00155334
19.1182	0.00207112
19.1501	2.06947e-18
19.1756	2.06947e-18
19.2011	2.06947e-18
19.233	0.00310669
19.2648	2.06947e-18
19.2903	2.06947e-18
19.3222	2.06947e-18
19.3541	0.00155334
19.3796	2.06947e-18
19.4115	0.00103556
19.4433	0.00310669
19.4688	0.00155334
19.5007	0.00103556
19.5326	2.06947e-18
19.5581	0.00155334
