# Supplementary material for: Uniaxial pressure induced stripe order rotation in La1.88Sr0.12CuO4
Source: Nat Commun. 2022 Apr 4;13:1795. doi: 10.1038/s41467-022-29465-4 (PMC8979978; doi:10.1038/s41467-022-29465-4)
Supplement: Supplementary file 2 — Source Data [file 41467_2022_29465_MOESM2_ESM.zip › Source_Data/Figure1e.xlsx]

## Sheet: Energy-Intensity(Unstrained)
-6.42923	0.0015157
-6.40373	0.0015157
-6.37823	0.0015157
-6.35273	0.00227355
-6.32723	0.0015157
-6.29536	3.02898e-18
-6.25711	3.02898e-18
-6.22523	0.00075785
-6.19973	0.00075785
-6.17423	0.00075785
-6.14873	0.0030314
-6.12323	0.0015157
-6.09773	0.00075785
-6.06586	0.0015157
-6.03398	0.00227355
-6.00848	3.02898e-18
-5.97661	0.0015157
-5.94473	0.0015157
-5.91923	0.00075785
-5.89373	0.0015157
-5.86823	0.0015157
-5.84273	0.00227355
-5.81723	3.02898e-18
-5.79173	0.00227355
-5.76623	0.0015157
-5.73436	0.000505233
-5.70248	0.0015157
-5.67698	0.00227355
-5.65148	0.00075785
-5.62598	0.0015157
-5.59411	3.02898e-18
-5.56223	3.02898e-18
-5.53673	3.02898e-18
-5.50486	0.00202093
-5.47298	0.00075785
-5.44748	0.00075785
-5.42198	3.02898e-18
-5.39648	0.0015157
-5.37098	3.02898e-18
-5.34548	0.0030314
-5.31361	0.0015157
-5.28173	0.00227355
-5.25623	0.00075785
-5.23073	0.00075785
-5.20523	3.02898e-18
-5.17336	3.02898e-18
-5.14148	0.0015157
-5.11598	0.00075785
-5.09048	0.0015157
-5.06498	0.0015157
-5.03948	3.02898e-18
-5.00761	0.00101047
-4.97573	0.00075785
-4.94386	0.00101047
-4.91198	0.00075785
-4.88648	0.00227355
-4.86098	0.0015157
-4.83548	0.00075785
-4.80998	3.02898e-18
-4.78448	3.02898e-18
-4.75261	0.000505233
-4.72073	0.00075785
-4.69523	3.02898e-18
-4.66973	0.00075785
-4.64423	3.02898e-18
-4.61236	0.00202093
-4.58048	0.0015157
-4.55498	0.0015157
-4.52948	3.02898e-18
-4.50398	0.0015157
-4.47848	0.00075785
-4.44661	0.00101047
-4.40836	3.02898e-18
-4.37648	3.02898e-18
-4.35098	0.0015157
-4.32548	0.00075785
-4.29998	0.00075785
-4.27448	0.00075785
-4.24898	0.0015157
-4.22348	0.0015157
-4.19798	0.00075785
-4.16611	0.0015157
-4.13423	0.00075785
-4.10873	0.0015157
-4.08323	0.00075785
-4.05773	0.00075785
-4.02586	0.000505233
-3.98761	0.00101047
-3.95573	3.02898e-18
-3.93023	0.00075785
-3.90473	0.00075785
-3.87923	0.00075785
-3.84736	0.00101047
-3.80911	0.00101047
-3.77723	0.00075785
-3.75173	0.0015157
-3.72623	3.02898e-18
-3.70073	0.00075785
-3.66886	0.00101047
-3.63698	0.0015157
-3.61148	0.00075785
-3.58598	3.02898e-18
-3.56048	0.00075785
-3.52861	0.00101047
-3.49673	0.00075785
-3.47123	0.00075785
-3.44573	0.00227355
-3.42023	0.0030314
-3.38836	3.02898e-18
-3.35648	0.0030314
-3.33098	0.0015157
-3.30548	0.00075785
-3.27998	3.02898e-18
-3.24811	0.000505233
-3.21623	3.02898e-18
-3.19073	0.00075785
-3.16523	0.00227355
-3.13973	3.02898e-18
-3.10786	0.00101047
-3.07598	0.00075785
-3.05048	0.00227355
-3.02498	0.00075785
-2.99948	0.00227355
-2.96761	0.00101047
-2.93573	0.00075785
-2.91023	0.00227355
-2.88473	3.02898e-18
-2.85923	3.02898e-18
-2.82736	0.00101047
-2.79548	3.02898e-18
-2.76998	0.00075785
-2.74448	3.02898e-18
-2.71898	0.00075785
-2.68711	0.0015157
-2.65523	0.0015157
-2.62973	0.0030314
-2.60423	0.0015157
-2.57873	3.02898e-18
-2.54686	0.000505233
-2.50861	0.00202093
-2.47673	0.0030314
-2.45123	0.00075785
-2.42573	0.00075785
-2.39386	0.000505233
-2.36198	0.00075785
-2.33648	0.0015157
-2.31098	0.0015157
-2.28548	0.00227355
-2.25361	0.00202093
-2.22173	0.0015157
-2.19623	0.0015157
-2.17073	0.0030314
-2.14523	0.00075785
-2.11973	0.0030314
-2.08786	0.0030314
-2.05598	0.00530495
-2.03048	0.00075785
-2.00498	0.0015157
-1.97311	0.0015157
-1.94123	0.00075785
-1.91573	0.0015157
-1.89023	3.02898e-18
-1.85836	0.000505233
-1.82648	0.0015157
-1.79461	0.00202093
-1.76273	0.0030314
-1.73086	0.0030314
-1.69898	0.00378925
-1.66711	0.00252617
-1.63523	0.00227355
-1.60973	0.00227355
-1.57786	0.00252617
-1.54598	0.00075785
-1.52048	3.02898e-18
-1.48861	0.00202093
-1.45036	0.00252617
-1.41848	0.0045471
-1.39298	0.0015157
-1.36111	0.0030314
-1.32923	0.0015157
-1.29736	0.0015157
-1.25911	0.0015157
-1.22086	0.00202093
-1.18898	0.00378925
-1.15711	0.0015157
-1.12523	0.00378925
-1.09336	0.0030314
-1.06148	0.0015157
-1.02961	0.00101047
-0.991357	0.0030314
-0.953107	0.0030314
-0.921232	3.02898e-18
-0.889357	0.00101047
-0.851107	0.0030314
-0.819232	0.0060628
-0.787357	0.00252617
-0.755482	0.0060628
-0.723607	0.0045471
-0.685357	0.0030314
-0.647107	0.00252617
-0.608857	0.00353663
-0.576982	0.0015157
-0.545107	0.0060628
-0.506857	0.00505233
-0.468607	0.00707326
-0.430357	0.00505233
-0.398482	0.0060628
-0.366607	0.00555756
-0.328357	0.00858896
-0.290107	0.00959943
-0.251857	0.0156622
-0.219982	0.0136413
-0.188107	0.0287983
-0.149857	0.0414291
-0.111607	0.103573
-0.0797319	0.204619
-0.0478569	0.339517
-0.00960687	0.439048
0.0222681	0.487297
0.0541431	0.424396
0.0860181	0.303898
0.117893	0.252617
0.149768	0.206893
0.181643	0.185926
0.219893	0.175316
0.258143	0.171779
0.296393	0.159148
0.334643	0.148033
0.372893	0.150559
0.411143	0.169758
0.449393	0.133887
0.481268	0.11974
0.513143	0.131361
0.551393	0.120245
0.589643	0.117719
0.627893	0.0924577
0.659768	0.111404
0.691643	0.0863949
0.729893	0.0879106
0.768143	0.0863949
0.806393	0.0869001
0.838268	0.0879106
0.870143	0.0788164
0.908393	0.088921
0.946643	0.0954891
0.984893	0.104078
1.01677	0.0924577
1.04227	0.128077
1.07414	0.108625
1.11239	0.149044
1.14427	0.180368
1.16977	0.184157
1.20164	0.197546
1.23352	0.208409
1.26539	0.231902
1.30364	0.252617
1.33552	0.291772
1.36102	0.311476
1.38652	0.325875
1.41202	0.327391
1.44389	0.426922
1.47577	0.435764
1.50127	0.46153
1.53314	0.548683
1.56502	0.65554
1.59689	0.766944
1.62877	0.851065
1.65427	0.851065
1.68614	0.907399
1.72439	0.900831
1.75627	0.939734
1.78814	0.981163
1.82639	1.01047
1.86464	0.971058
1.90289	0.972574
1.94114	0.947817
1.97302	0.875316
2.00489	0.864959
2.04314	0.813425
2.07502	0.816204
2.10689	0.716926
2.14514	0.701769
2.17702	0.679791
2.20252	0.653266
2.22802	0.597185
2.25352	0.573692
2.28539	0.522916
2.31727	0.481992
2.34277	0.450163
2.36827	0.453194
2.39377	0.43349
2.42564	0.398124
2.45752	0.360736
2.48939	0.32537
2.52127	0.300108
2.55314	0.288993
2.59139	0.230386
2.62964	0.211693
2.66152	0.19401
2.68702	0.173548
2.71889	0.187947
2.75077	0.165969
2.78264	0.157127
2.82089	0.14096
2.85277	0.125803
2.88464	0.125298
2.92289	0.10812
2.95477	0.106857
2.98664	0.109636
3.01852	0.10231
3.04402	0.0886684
3.06952	0.0985205
3.10139	0.0798268
3.13327	0.0879106
3.16514	0.0778059
3.19702	0.0750271
3.22252	0.0848792
3.25439	0.0702274
3.29264	0.0626489
3.32452	0.0818478
3.35002	0.0719957
3.37552	0.060628
3.40739	0.060628
3.43927	0.0750271
3.46477	0.075785
3.49027	0.0568387
3.51577	0.0644172
3.54764	0.0555756
3.57952	0.0522916
3.60502	0.0727536
3.63052	0.055323
3.65602	0.0583544
3.68152	0.0591123
3.71339	0.0540599
3.75164	0.0535547
3.78352	0.0613858
3.80902	0.0469867
3.84089	0.0656803
3.87277	0.0469867
3.89827	0.0689643
3.93014	0.0560809
3.96202	0.0575966
3.98752	0.0560809
4.01939	0.0697222
4.05127	0.0568387
4.07677	0.0644172
4.10227	0.0598701
4.12777	0.0545652
4.15964	0.0535547
4.19152	0.0659329
4.21702	0.060628
4.24252	0.0485024
4.26802	0.0507759
4.29352	0.0719957
4.31902	0.0636594
4.34452	0.0583544
4.37639	0.0530495
4.40827	0.0659329
4.43377	0.0583544
4.45927	0.07048
4.49114	0.0601227
4.52302	0.0530495
4.54852	0.0568387
4.58039	0.0550704
4.61227	0.0545652
4.64414	0.0565861
4.67602	0.0621437
4.70152	0.0629015
4.73339	0.0575966
4.77164	0.0656803
4.80352	0.0591123
4.82902	0.0742693
4.85452	0.0735114
4.88002	0.0568387
4.91189	0.0601227
4.94377	0.0636594
4.96927	0.0538073
4.99477	0.0598701
5.02664	0.0535547
5.05852	0.0591123
5.09039	0.0646698
5.12227	0.0666908
5.15414	0.0621437
5.19239	0.0575966
5.23064	0.058607
5.26252	0.055323
5.28802	0.0545652
5.31352	0.0697222
5.33902	0.0826056
5.36452	0.0560809
5.39002	0.0810899
5.41552	0.0583544
5.44102	0.0697222
5.46652	0.0750271
5.49839	0.0747745
5.53027	0.0651751
5.55577	0.075785
5.58127	0.0598701
5.61314	0.0661855
5.64502	0.0780585
5.67052	0.0545652
5.69602	0.0621437
5.72789	0.0702274
5.75977	0.075785
5.78527	0.0735114
5.81714	0.0646698
5.84902	0.0773007
5.87452	0.0765428
5.90002	0.0750271
5.92552	0.0788164
5.95739	0.0687117
5.98927	0.0697222
6.01477	0.0644172
6.04027	0.0735114
6.06577	0.0644172
6.09127	0.060628
6.11677	0.0629015
6.14864	0.0601227
6.18052	0.0621437
6.20602	0.0492602
6.23152	0.0697222
6.25702	0.0697222
6.28252	0.0719957
6.31439	0.0601227
6.34627	0.0500181
6.37177	0.0666908
6.39727	0.0500181
6.42277	0.0507759
6.44827	0.0689643
6.48014	0.0495128
6.51202	0.0636594
6.53752	0.0538073
6.56302	0.0500181
6.58852	0.0545652
6.62039	0.0449657
6.65227	0.0492602
6.68414	0.0550704
6.71602	0.0515338
6.74789	0.0474919
6.77977	0.045471
6.81164	0.045471
6.84352	0.045471
6.87539	0.0515338
6.90727	0.0378925
6.93277	0.0469867
6.95827	0.0409239
6.98377	0.0583544
7.00927	0.0386503
7.04114	0.0424396
7.07939	0.0389029
7.11764	0.0540599
7.15589	0.0404186
7.18777	0.0485024
7.21327	0.0416817
7.23877	0.0371346
7.26427	0.0424396
7.28977	0.0287983
7.32164	0.0399134
7.35352	0.0295561
7.38539	0.045471
7.41727	0.0394082
7.44277	0.0295561
7.47464	0.04345
7.50652	0.0318297
7.53202	0.0287983
7.56389	0.0358715
7.59577	0.0341032
7.62127	0.0219776
7.64677	0.0363768
7.67227	0.0371346
7.69777	0.0333454
7.72327	0.0295561
7.74877	0.0325875
7.77427	0.0325875
7.79977	0.0265247
7.82527	0.0287983
7.85077	0.030314
7.88264	0.0298088
7.91452	0.0333454
7.94002	0.025009
7.96552	0.0280404
7.99102	0.0287983
8.02289	0.0252617
8.06114	0.0207146
8.09302	0.0212198
8.12489	0.0166727
8.16314	0.0131361
8.20139	0.021725
8.23327	0.0227355
8.26514	0.0232407
8.30339	0.0146518
8.33527	0.0227355
8.36077	0.0189462
8.39264	0.0176832
8.42452	0.0174305
8.45002	0.0159148
8.48189	0.0186936
8.51377	0.0227355
8.54564	0.0202093
8.58389	0.0212198
8.62214	0.015157
8.66039	0.0161675
8.69227	0.0174305
8.72414	0.0131361
8.76239	0.015157
8.79427	0.0189462
8.82614	0.0116204
8.86439	0.0136413
8.90264	0.0131361
8.93452	0.00985205
8.96639	0.0101047
9.00464	0.0116204
9.03652	0.0113677
9.06839	0.0090942
9.10664	0.0146518
9.14489	0.0116204
9.17677	0.00985205
9.20227	0.0128834
9.23414	0.00707326
9.26602	0.00985205
9.29789	0.0111151
9.33614	0.0090942
9.37439	0.0111151
9.40627	0.0075785
9.43814	0.0090942
9.47002	0.0113677
9.50189	0.00656803
9.53377	0.00378925
9.56564	0.0060628
9.60389	0.00808373
9.63577	0.00833635
9.66764	0.00555756
9.70589	0.00555756
9.73777	0.0045471
9.76327	0.0113677
9.79514	0.00707326
9.82702	0.0090942
9.85252	0.0075785
9.88439	0.00959943
9.91627	0.00530495
9.94814	0.00808373
9.98639	0.00656803
10.0183	0.00227355
10.0501	0.00656803
10.0884	0.00353663
10.1203	0.00833635
10.1458	0.00530495
10.1713	0.00378925
10.2031	0.00555756
10.235	0.0075785
10.2669	0.00656803
10.3051	0.00555756
10.337	0.00833635
10.3689	0.0045471
10.4071	0.0045471
10.4454	0.0030314
10.4773	0.00378925
10.5091	0.00404186
10.5474	0.00353663
10.5856	0.0060628
10.6239	0.00404186
10.6558	0.0045471
10.6876	0.00353663
10.7195	0.00227355
10.7514	0.00202093
10.7896	0.00404186
10.8279	0.000505233
10.8661	0.0030314
10.898	0.00227355
10.9235	0.0015157
10.9554	0.00404186
10.9873	0.0015157
11.0191	0.00252617
11.0574	0.0030314
11.0893	0.00227355
11.1211	0.0015157
11.1594	0.0015157
11.1976	0.0045471
11.2359	0.00353663
11.2678	0.0030314
11.2996	0.00252617
11.3379	0.00555756
11.3698	0.0015157
11.3953	0.00227355
11.4271	0.00353663
11.4654	0.0030314
11.4973	0.00075785
11.5291	0.0045471
11.5674	0.00101047
11.5993	0.0015157
11.6311	0.00404186
11.6694	0.00252617
11.7076	0.00202093
11.7395	0.0030314
11.7714	0.00505233
11.8096	0.00404186
11.8415	0.00227355
11.8734	0.00252617
11.9053	0.00227355
11.9371	0.0030314
11.969	0.0015157
12.0009	0.0015157
12.0391	0.0015157
12.071	0.00227355
12.1029	0.00101047
12.1411	0.00202093
12.173	0.0015157
12.2049	0.00252617
12.2431	0.00252617
12.2814	0.00404186
12.3196	0.0015157
12.3515	0.00227355
12.3834	0.0015157
12.4216	0.00404186
12.4535	0.0015157
12.479	0.0015157
12.5109	0.00404186
12.5428	0.0045471
12.5746	0.0015157
12.6129	0.00101047
12.6448	0.0030314
12.6766	0.00202093
12.7149	0.00252617
12.7531	0.0015157
12.7914	0.00353663
12.8233	0.0015157
12.8551	0.00202093
12.8934	0.00252617
12.9316	0.00252617
12.9635	0.00227355
12.9954	0.00252617
13.0336	0.00101047
13.0719	0.00101047
13.1038	0.00075785
13.1356	0.00202093
13.1739	0.0030314
13.2121	0.00101047
13.244	0.0030314
13.2759	0.0015157
13.3141	0.0015157
13.3524	0.00101047
13.3843	0.0015157
13.4161	0.00202093
13.4544	0.00252617
13.4926	0.00202093
13.5245	0.00227355
13.5564	0.0030314
13.5946	0.00101047
13.6329	0.00505233
13.6648	0.00378925
13.6966	0.0015157
13.7349	0.000505233
13.7731	0.000505233
13.805	0.00378925
13.8369	0.0015157
13.8751	0.00252617
13.9134	0.00353663
13.9453	0.00227355
13.9771	0.0015157
14.0154	0.00252617
14.0536	0.0015157
14.0855	0.0015157
14.1174	0.00252617
14.1556	0.0015157
14.1939	0.00202093
14.2258	0.00227355
14.2576	0.0015157
14.2959	0.000505233
14.3341	0.00101047
14.366	0.00378925
14.3979	0.00101047
14.4361	0.00202093
14.4744	0.00202093
14.5063	3.02898e-18
14.5381	0.00252617
14.5764	0.0015157
14.6146	0.0015157
14.6465	0.00227355
14.6784	0.00202093
14.7166	0.0015157
14.7549	0.00353663
14.7868	3.02898e-18
14.8186	0.00404186
14.8569	0.0015157
14.8951	3.02898e-18
14.927	3.02898e-18
14.9589	0.0015157
14.9971	0.00202093
15.0354	0.00252617
15.0673	0.00227355
15.0991	0.000505233
15.1374	0.00252617
15.1756	0.0030314
15.2075	0.0030314
15.2394	0.0015157
15.2776	0.00202093
15.3159	0.0015157
15.3478	0.00075785
15.3796	0.00202093
15.4179	0.00202093
15.4561	0.00252617
15.488	0.0045471
15.5199	3.02898e-18
15.5581	0.00101047
15.5964	0.0030314
15.6283	0.00378925
15.6601	0.0030314
15.6984	0.00353663
15.7366	0.00101047
15.7685	0.00227355
15.8004	0.0015157
15.8386	0.00101047
15.8769	0.00404186
15.9088	0.0015157
15.9406	0.00101047
15.9789	0.00202093
16.0171	0.00101047
16.049	0.00075785
16.0745	0.00378925
16.1	0.0015157
16.1319	0.00505233
16.1638	0.00075785
16.1893	0.00075785
16.2148	3.02898e-18
16.2466	0.00101047
16.2785	0.0045471
16.304	0.00227355
16.3359	0.0015157
16.3678	0.00227355
16.3933	0.0030314
16.4251	0.00101047
16.457	0.00075785
16.4825	0.0030314
16.5144	0.00202093
16.5463	0.0045471
16.5718	0.00227355
16.6036	0.00202093
16.6355	0.00378925
16.661	0.0015157
16.6929	0.00202093
16.7248	0.0030314
16.7503	0.00378925
16.7758	0.0030314
16.8076	0.00101047
16.8395	0.0030314
16.865	0.00378925
16.8969	0.000505233
16.9288	0.00227355
16.9543	0.0015157
16.9861	0.0030314
17.018	3.02898e-18
17.0435	0.00227355
17.0754	0.00202093
17.1073	0.0015157
17.1328	0.00075785
17.1646	0.00404186
17.1965	0.0015157
17.222	0.00075785
17.2539	0.0015157
17.2858	0.00227355
17.3113	0.0015157
17.3368	0.00075785
17.3686	0.0030314
17.4005	0.00075785
17.426	0.00227355
17.4579	0.00101047
17.4898	0.00227355
17.5153	0.0030314
17.5471	0.00202093
17.579	0.00227355
17.6045	0.0030314
17.6364	0.00252617
17.6683	0.0015157
17.6938	0.00378925
17.7256	0.0045471
17.7575	0.00075785
17.783	0.00075785
17.8149	0.0015157
17.8468	0.00075785
17.8723	0.0030314
17.8978	0.00378925
17.9296	0.00101047
17.9615	0.0030314
17.987	0.00075785
18.0189	0.00202093
18.0508	0.00227355
18.0763	0.0015157
18.1081	0.00202093
18.14	0.0030314
18.1655	0.00227355
18.1974	0.000505233
18.2293	0.00227355
18.2548	0.00075785
18.2866	0.00101047
18.3185	0.00075785
18.344	0.00227355
18.3695	0.00378925
18.4014	0.00101047
18.4333	0.0015157
18.4588	0.0015157
18.4906	0.0015157
18.5225	0.00227355
18.548	0.00075785
18.5799	0.00101047
18.6118	0.00227355
18.6373	0.00227355
18.6691	0.00101047
18.701	0.0030314
18.7265	0.0045471
18.7584	0.0015157
18.7903	3.02898e-18
18.8158	0.0030314
18.8476	0.0015157
18.8795	0.00075785
18.905	3.02898e-18
18.9305	0.00075785
18.9624	0.0015157
18.9943	0.0015157
19.0198	3.02898e-18
19.0453	3.02898e-18

## Sheet: Energy-Intensity(Strained)
-5.92338	2.09109e-18
-5.8915	0.00209276
-5.85963	2.09109e-18
-5.83413	2.09109e-18
-5.80863	0.00313914
-5.78313	0.00156957
-5.75763	2.09109e-18
-5.73213	0.00156957
-5.70663	2.09109e-18
-5.67475	0.00104638
-5.64288	2.09109e-18
-5.61738	0.00156957
-5.5855	2.09109e-18
-5.55363	2.09109e-18
-5.52813	2.09109e-18
-5.50263	2.09109e-18
-5.47713	2.09109e-18
-5.45163	0.00470871
-5.42613	2.09109e-18
-5.40063	2.09109e-18
-5.37513	0.00313914
-5.34963	2.09109e-18
-5.32413	2.09109e-18
-5.29863	2.09109e-18
-5.27313	0.00470871
-5.24125	0.00209276
-5.20938	2.09109e-18
-5.18388	0.00313914
-5.15838	2.09109e-18
-5.13288	0.00156957
-5.10738	2.09109e-18
-5.0755	0.00313914
-5.04363	0.00156957
-5.01813	0.00156957
-4.99263	2.09109e-18
-4.96713	2.09109e-18
-4.93525	2.09109e-18
-4.90338	0.00470871
-4.87788	2.09109e-18
-4.85238	0.00156957
-4.8205	0.00104638
-4.78863	0.00313914
-4.76313	2.09109e-18
-4.73763	2.09109e-18
-4.71213	0.00156957
-4.68663	0.00156957
-4.65475	0.00209276
-4.62288	0.00313914
-4.59738	2.09109e-18
-4.57188	2.09109e-18
-4.54638	2.09109e-18
-4.5145	0.00104638
-4.47625	0.00209276
-4.44438	0.00156957
-4.41888	2.09109e-18
-4.39338	2.09109e-18
-4.36788	2.09109e-18
-4.34238	0.00156957
-4.31688	2.09109e-18
-4.29138	0.00313914
-4.26588	2.09109e-18
-4.234	0.00209276
-4.20213	2.09109e-18
-4.17663	2.09109e-18
-4.14475	2.09109e-18
-4.11288	0.00156957
-4.08738	2.09109e-18
-4.06188	2.09109e-18
-4.03638	2.09109e-18
-4.0045	2.09109e-18
-3.97263	2.09109e-18
-3.94713	2.09109e-18
-3.92163	2.09109e-18
-3.89613	0.00156957
-3.86425	0.00209276
-3.83238	0.00156957
-3.8005	0.00209276
-3.76863	2.09109e-18
-3.73675	0.00313914
-3.70488	2.09109e-18
-3.67938	0.00313914
-3.6475	2.09109e-18
-3.61563	0.00156957
-3.58375	2.09109e-18
-3.5455	2.09109e-18
-3.51363	2.09109e-18
-3.48175	0.00209276
-3.4435	0.00313914
-3.41163	0.00156957
-3.38613	0.00156957
-3.35425	0.00104638
-3.316	2.09109e-18
-3.28413	2.09109e-18
-3.25225	2.09109e-18
-3.22038	2.09109e-18
-3.19488	2.09109e-18
-3.163	2.09109e-18
-3.13113	0.00156957
-3.09925	0.00313914
-3.06738	0.00470871
-3.0355	0.00313914
-3.00363	2.09109e-18
-2.97175	2.09109e-18
-2.93988	2.09109e-18
-2.91438	2.09109e-18
-2.8825	2.09109e-18
-2.85063	0.00156957
-2.82513	0.00156957
-2.79963	2.09109e-18
-2.77413	2.09109e-18
-2.74225	0.00104638
-2.704	0.00104638
-2.67213	2.09109e-18
-2.64025	0.00209276
-2.60838	2.09109e-18
-2.58288	2.09109e-18
-2.55738	0.00156957
-2.53188	0.00627828
-2.50638	0.00313914
-2.48088	0.00156957
-2.45538	0.00313914
-2.42988	0.00156957
-2.40438	0.00313914
-2.3725	2.09109e-18
-2.34063	2.09109e-18
-2.30875	0.00104638
-2.27688	0.00470871
-2.25138	2.09109e-18
-2.22588	0.00470871
-2.20038	0.00156957
-2.1685	0.00209276
-2.13663	2.09109e-18
-2.10475	0.00209276
-2.0665	0.00209276
-2.03463	0.00156957
-2.00913	0.00156957
-1.98363	0.00156957
-1.95813	0.00313914
-1.92625	2.09109e-18
-1.89438	2.09109e-18
-1.8625	2.09109e-18
-1.83063	0.00156957
-1.79875	2.09109e-18
-1.76688	0.00470871
-1.74138	2.09109e-18
-1.7095	0.00313914
-1.67763	2.09109e-18
-1.64575	0.00313914
-1.6075	0.00418552
-1.56925	0.00104638
-1.531	0.00209276
-1.49275	0.00209276
-1.46088	0.00470871
-1.43538	0.00313914
-1.4035	0.00209276
-1.36525	0.00104638
-1.33338	0.00313914
-1.3015	0.00418552
-1.26963	0.00470871
-1.24413	0.010987
-1.21225	0.00209276
-1.174	0.00209276
-1.13575	0.00313914
-1.10388	0.00156957
-1.072	0.00627828
-1.04013	0.00156957
-1.00825	0.00104638
-0.970002	0.00313914
-0.931752	0.00313914
-0.893502	0.00313914
-0.855252	0.00313914
-0.817002	0.00418552
-0.785127	0.00627828
-0.753252	0.00627828
-0.721377	0.00627828
-0.689502	0.00313914
-0.651252	0.00732466
-0.619377	0.00313914
-0.587502	0.00418552
-0.555627	0.00784785
-0.523752	0.00627828
-0.491877	0.0156957
-0.460002	0.0104638
-0.428127	0.0125566
-0.396252	0.0167421
-0.358002	0.0156957
-0.326127	0.010987
-0.294252	0.0292986
-0.256002	0.0188348
-0.217752	0.0345305
-0.185877	0.0455175
-0.154002	0.0742929
-0.122127	0.138122
-0.0966266	0.222879
-0.0647516	0.412274
-0.0265016	0.6069
0.00537337	0.717293
0.0308734	0.689041
0.0627484	0.622596
0.0946234	0.43634
0.126498	0.342166
0.158373	0.274675
0.183873	0.199335
0.215748	0.187302
0.253998	0.146493
0.292248	0.179977
0.324123	0.169513
0.349623	0.188348
0.381498	0.142308
0.413373	0.177361
0.445248	0.142308
0.477123	0.133413
0.502623	0.136553
0.528123	0.131844
0.553623	0.114579
0.585498	0.105684
0.617373	0.102022
0.649248	0.110916
0.681123	0.0988829
0.706623	0.0926046
0.738498	0.0962669
0.770373	0.0941742
0.795873	0.0831872
0.827748	0.091035
0.865998	0.0952205
0.897873	0.0973133
0.929748	0.0931278
0.967998	0.0941742
0.999873	0.100452
1.03175	0.101499
1.06362	0.117718
1.08912	0.120857
1.11462	0.138122
1.1465	0.139168
1.18475	0.178931
1.21662	0.185209
1.2485	0.20823
1.28675	0.252177
1.325	0.251131
1.35687	0.304496
1.38237	0.353153
1.41425	0.331702
1.44612	0.367279
1.47162	0.412797
1.5035	0.470871
1.53537	0.550919
1.56087	0.615271
1.58637	0.641954
1.61825	0.731419
1.65012	0.877389
1.682	0.873727
1.71387	0.894654
1.73937	0.932324
1.77125	0.957437
1.80312	0.993537
1.835	0.978365
1.86687	0.959007
1.89875	0.929185
1.93062	1.00295
1.9625	0.871634
1.99437	0.871111
2.02625	0.86117
2.05812	0.830302
2.09	0.773274
2.12187	0.761241
2.15375	0.642477
2.192	0.742929
2.22387	0.605854
2.24937	0.54621
2.28125	0.547256
2.3195	0.536793
2.35137	0.452036
2.37687	0.43791
2.40875	0.422737
2.447	0.399717
2.47887	0.386114
2.51075	0.306589
2.54262	0.276244
2.5745	0.308682
2.60637	0.260548
2.63825	0.199858
2.67012	0.175792
2.69562	0.197766
2.7275	0.183116
2.76575	0.143354
2.79762	0.117718
2.82312	0.164805
2.855	0.153818
2.89325	0.143354
2.92512	0.106731
2.95062	0.102022
2.9825	0.113009
3.02075	0.105684
3.059	0.0962669
3.09087	0.102022
3.11637	0.113009
3.14825	0.082664
3.18012	0.0659219
3.212	0.0878959
3.24387	0.0831872
3.27575	0.0805712
3.30762	0.0816176
3.3395	0.0669683
3.37137	0.069061
3.40325	0.0554581
3.43512	0.0643523
3.46062	0.0517958
3.4925	0.0680147
3.53075	0.06069
3.56262	0.0659219
3.58812	0.0737698
3.61362	0.0455175
3.63912	0.069061
3.66462	0.0565045
3.6965	0.0565045
3.72837	0.0769089
3.75387	0.0706306
3.77937	0.0659219
3.80487	0.0502262
3.83037	0.0643523
3.85587	0.0565045
3.88775	0.0533654
3.91962	0.069061
3.94512	0.0596436
3.977	0.0680147
4.01525	0.0596436
4.04712	0.0580741
4.079	0.0722002
4.11725	0.0533654
4.14912	0.0470871
4.17462	0.0455175
4.2065	0.0722002
4.23837	0.0517958
4.26387	0.0580741
4.28937	0.0612132
4.32125	0.0669683
4.35312	0.0517958
4.385	0.0627828
4.41687	0.0706306
4.44237	0.0533654
4.46787	0.0643523
4.49975	0.0722002
4.53162	0.0580741
4.55712	0.069061
4.589	0.0533654
4.62087	0.0737698
4.65275	0.06069
4.68462	0.0659219
4.7165	0.0596436
4.74837	0.0549349
4.77387	0.0737698
4.79937	0.0627828
4.82487	0.0737698
4.85675	0.0753393
4.88862	0.0674915
4.9205	0.0565045
4.95875	0.06069
4.997	0.0711538
5.02887	0.0722002
5.05437	0.0533654
5.07987	0.0863263
5.10537	0.0753393
5.13087	0.0643523
5.15637	0.0549349
5.18187	0.0549349
5.21375	0.0659219
5.24562	0.0674915
5.2775	0.0732466
5.30937	0.0722002
5.33487	0.0816176
5.36037	0.0612132
5.38587	0.0486566
5.41775	0.0701074
5.44962	0.0565045
5.47512	0.0847567
5.507	0.0617364
5.54525	0.0680147
5.5835	0.0638291
5.62175	0.0868495
5.65362	0.0674915
5.6855	0.0648755
5.71737	0.0722002
5.74287	0.0737698
5.77475	0.0701074
5.80662	0.069061
5.83212	0.0596436
5.85762	0.0580741
5.8895	0.069061
5.92137	0.0659219
5.94687	0.0549349
5.97237	0.0659219
5.99787	0.0831872
6.02337	0.0486566
6.05525	0.0585972
6.08712	0.0580741
6.11262	0.0455175
6.13812	0.0643523
6.16362	0.0486566
6.18912	0.0627828
6.221	0.0449943
6.25925	0.052319
6.29112	0.069061
6.31662	0.0580741
6.34212	0.0423784
6.374	0.0596436
6.40587	0.0533654
6.43137	0.0596436
6.46325	0.0565045
6.49512	0.0392392
6.52062	0.0627828
6.54612	0.0533654
6.578	0.0449943
6.61625	0.0449943
6.64812	0.0502262
6.67362	0.0517958
6.69912	0.0565045
6.72462	0.0486566
6.7565	0.0366233
6.78837	0.021974
6.81387	0.0517958
6.84575	0.0355769
6.87762	0.0470871
6.9095	0.0355769
6.94137	0.0596436
6.96687	0.0439479
6.99237	0.0408088
7.01787	0.0502262
7.04337	0.0533654
7.06887	0.0376697
7.10075	0.038716
7.13262	0.0423784
7.1645	0.0355769
7.19637	0.0470871
7.22825	0.0449943
7.26012	0.021974
7.292	0.0481335
7.32387	0.0251131
7.34937	0.0235435
7.38125	0.0397624
7.41312	0.0266827
7.43862	0.0313914
7.4705	0.0313914
7.50875	0.0355769
7.547	0.0272059
7.57887	0.0392392
7.60437	0.0235435
7.62987	0.0423784
7.65537	0.0313914
7.68087	0.0188348
7.71275	0.0292986
7.74462	0.0282522
7.77012	0.0282522
7.79562	0.0235435
7.8275	0.0324378
7.85937	0.0251131
7.88487	0.0172653
7.91675	0.0272059
7.94862	0.0188348
7.9805	0.0324378
8.01875	0.0167421
8.057	0.0230203
8.08887	0.0125566
8.12075	0.021974
8.159	0.0282522
8.19087	0.0251131
8.22275	0.0261595
8.25462	0.0156957
8.28012	0.0345305
8.312	0.021974
8.35025	0.0240667
8.3885	0.0261595
8.42675	0.021974
8.465	0.0177885
8.49687	0.0156957
8.52875	0.0261595
8.56062	0.0188348
8.5925	0.0146493
8.63075	0.0146493
8.66262	0.0125566
8.68812	0.0156957
8.72	0.0251131
8.75187	0.0172653
8.78375	0.0156957
8.822	0.0146493
8.85387	0.0204044
8.88575	0.0146493
8.91762	0.0204044
8.9495	0.0136029
8.98137	0.00627828
9.01325	0.0052319
9.04512	0.00784785
9.07062	0.00627828
9.1025	0.0177885
9.13437	0.00784785
9.15987	0.00627828
9.19175	0.00837104
9.22362	0.00627828
9.2555	0.00837104
9.29375	0.0052319
9.332	0.00941742
9.37025	0.0125566
9.4085	0.0052319
9.44037	0.010987
9.47225	0.0052319
9.5105	0.00627828
9.54237	0.0125566
9.57425	0.00732466
9.6125	0.00313914
9.64437	0.00784785
9.66987	0.00313914
9.70175	0.00837104
9.73362	0.00627828
9.7655	0.00732466
9.79737	0.00156957
9.82287	0.00627828
9.85475	0.00627828
9.893	0.00732466
9.93125	0.0052319
9.96312	0.00627828
9.995	0.00627828
10.0269	0.00313914
10.0587	0.00627828
10.097	0.00209276
10.1352	0.00418552
10.1671	0.00470871
10.199	0.00627828
10.2372	0.00104638
10.2755	0.0052319
10.3074	0.00313914
10.3392	0.0052319
10.3775	0.00313914
10.4157	0.00837104
10.454	0.00209276
10.4922	0.00418552
10.5305	0.0104638
10.5687	0.00418552
10.6006	0.00313914
10.6261	0.00313914
10.658	0.00209276
10.6899	0.00156957
10.7217	0.00418552
10.76	0.00209276
10.7982	0.00104638
10.8301	2.09109e-18
10.862	0.00418552
10.9002	0.00209276
10.9385	0.00418552
10.9767	0.00313914
11.0086	2.09109e-18
11.0405	0.0052319
11.0787	0.0052319
11.1106	0.00156957
11.1425	0.00418552
11.1807	0.00627828
11.219	0.00418552
11.2509	0.00156957
11.2827	0.00209276
11.321	0.00104638
11.3592	0.0052319
11.3911	0.00784785
11.423	0.00313914
11.4612	0.00313914
11.4995	0.00313914
11.5377	0.00104638
11.5696	0.00313914
11.6015	0.0052319
11.6334	0.00470871
11.6652	0.00209276
11.7035	0.00209276
11.7354	0.00313914
11.7672	0.00418552
11.7991	0.00313914
11.831	0.00104638
11.8692	0.00313914
11.9075	0.00313914
11.9394	2.09109e-18
11.9712	0.00209276
12.0095	0.00313914
12.0414	2.09109e-18
12.0732	0.00313914
12.1115	0.00313914
12.1497	0.00209276
12.1816	2.09109e-18
12.2135	0.00313914
12.2517	0.00313914
12.29	0.00104638
12.3282	0.00627828
12.3601	0.00313914
12.3856	0.00627828
12.4111	0.00156957
12.443	0.00104638
12.4812	2.09109e-18
12.5131	0.00470871
12.5386	0.00156957
12.5705	0.00313914
12.6024	0.00156957
12.6279	0.00313914
12.6597	0.00104638
12.6916	0.00627828
12.7235	0.00418552
12.7617	0.00104638
12.7936	0.00313914
12.8255	0.00313914
12.8637	0.00104638
12.8956	2.09109e-18
12.9211	0.00156957
12.953	2.09109e-18
12.9912	0.00104638
13.0231	0.00156957
13.055	2.09109e-18
13.0932	0.00104638
13.1251	0.00156957
13.157	2.09109e-18
13.1952	0.00209276
13.2335	2.09109e-18
13.2654	0.00470871
13.2972	0.00418552
13.3355	0.00209276
13.3737	0.00313914
13.4056	0.00156957
13.4375	0.00104638
13.4757	0.00104638
13.514	0.00104638
13.5459	2.09109e-18
13.5777	0.00209276
13.616	0.00104638
13.6542	0.00209276
13.6861	2.09109e-18
13.718	0.00313914
13.7562	0.00104638
13.7945	0.0052319
13.8264	0.00156957
13.8582	0.00104638
13.8965	0.00313914
13.9347	0.00104638
13.9666	2.09109e-18
13.9985	0.00313914
14.0367	2.09109e-18
14.075	2.09109e-18
14.1069	2.09109e-18
14.1387	0.00313914
14.177	0.00104638
14.2152	0.00104638
14.2471	0.00313914
14.279	0.00209276
14.3172	0.00313914
14.3555	2.09109e-18
14.3874	0.00313914
14.4192	0.00418552
14.4575	0.00104638
14.4957	0.00209276
14.5276	0.00313914
14.5595	0.00209276
14.5977	0.00313914
14.636	0.00104638
14.6679	0.00313914
14.6997	0.00104638
14.738	0.00209276
14.7762	0.00104638
14.8081	0.00313914
14.84	0.00209276
14.8782	0.00104638
14.9165	0.00209276
14.9484	0.00156957
14.9802	0.00418552
15.0185	0.00209276
15.0567	0.00313914
15.0886	2.09109e-18
15.1205	0.00209276
15.1587	0.00313914
15.197	0.00104638
15.2289	0.00313914
15.2607	0.00313914
15.299	0.00313914
15.3372	0.00104638
15.3691	2.09109e-18
15.401	0.00209276
15.4392	0.00104638
15.4775	0.00313914
15.5094	2.09109e-18
15.5412	0.00209276
15.5795	0.00104638
15.6177	0.00313914
15.6496	0.00313914
15.6815	0.00418552
15.7197	0.00313914
15.758	0.00209276
15.7899	0.00156957
15.8217	0.00209276
15.86	0.00313914
15.8982	0.00313914
15.9301	0.00470871
15.962	0.0052319
16.0002	0.00104638
16.0321	0.00313914
16.064	0.00418552
16.0959	0.00156957
16.1214	0.00156957
16.1532	0.00313914
16.1851	2.09109e-18
16.2106	2.09109e-18
16.2361	2.09109e-18
16.268	0.00104638
16.2999	0.00156957
16.3254	0.00156957
16.3572	0.00104638
16.3891	0.00470871
16.4146	0.00156957
16.4465	0.00209276
16.4784	0.00313914
16.5039	2.09109e-18
16.5357	0.00418552
16.5676	0.00313914
16.5931	0.00156957
16.625	2.09109e-18
16.6569	0.00313914
16.6824	2.09109e-18
16.7142	0.00104638
16.7461	0.00156957
16.7716	2.09109e-18
16.7971	2.09109e-18
16.829	0.00313914
16.8609	0.00156957
16.8864	0.00313914
16.9182	0.00104638
16.9501	2.09109e-18
16.9756	0.00156957
17.0075	0.00313914
17.0394	0.00156957
17.0649	0.00313914
17.0967	0.00209276
17.1286	2.09109e-18
17.1541	2.09109e-18
17.186	0.00313914
17.2179	2.09109e-18
17.2434	0.00156957
17.2752	0.00418552
17.3071	0.00470871
17.3326	0.00156957
17.3581	0.00470871
17.39	0.00209276
17.4219	0.00156957
17.4474	0.00313914
17.4792	0.00209276
17.5111	2.09109e-18
17.5366	0.00470871
17.5685	0.00209276
17.6004	0.00313914
17.6259	0.00156957
17.6577	0.00418552
17.6896	0.00627828
17.7151	0.00313914
17.747	0.00209276
17.7789	0.00156957
17.8044	2.09109e-18
17.8362	0.00104638
17.8681	2.09109e-18
17.8936	0.00156957
17.9191	2.09109e-18
17.951	2.09109e-18
17.9829	0.00313914
18.0084	0.00313914
18.0402	0.00209276
18.0721	0.00156957
18.0976	0.00156957
18.1295	0.00313914
18.1614	0.00313914
18.1869	0.00156957
18.2187	0.00209276
18.2506	0.00156957
18.2761	2.09109e-18
18.308	0.00209276
18.3399	0.00156957
18.3654	0.00313914
18.3972	0.00104638
18.4291	0.00156957
18.4546	0.00627828
18.4801	0.00156957
18.512	0.00418552
18.5439	0.00156957
18.5694	0.00313914
18.6012	0.00104638
18.6331	0.00156957
18.6586	2.09109e-18
18.6905	2.09109e-18
18.7224	0.00156957
18.7479	0.00470871
18.7797	0.00313914
18.8116	2.09109e-18
18.8371	0.00313914
18.869	2.09109e-18
18.9009	2.09109e-18
18.9264	0.00313914
18.9582	2.09109e-18
18.9901	0.00156957
19.0156	2.09109e-18
19.0411	0.00156957
19.073	2.09109e-18
19.1049	0.00156957
19.1304	0.00156957
19.1622	0.00104638
19.1941	2.09109e-18
19.2196	2.09109e-18
19.2515	0.00209276
19.2834	2.09109e-18
19.3089	2.09109e-18
19.3407	0.00209276
19.3726	2.09109e-18
19.3981	0.00156957
19.43	0.00209276
19.4619	0.00470871
19.4874	0.00156957
19.5129	2.09109e-18
19.5447	2.09109e-18
