# Supplementary material for: Uniaxial pressure induced stripe order rotation in La1.88Sr0.12CuO4
Source: Nat Commun. 2022 Apr 4;13:1795. doi: 10.1038/s41467-022-29465-4 (PMC8979978; doi:10.1038/s41467-022-29465-4)
Supplement: Supplementary file 2 — Source Data [file 41467_2022_29465_MOESM2_ESM.zip › Source_Data/Figure1f.xlsx]

## Sheet: Energy-Intensity(Unstrained)
-6.50848	3.23804e-18
-6.48298	3.23804e-18
-6.45111	3.23804e-18
-6.41923	0.00243047
-6.39373	3.23804e-18
-6.36823	0.00243047
-6.33636	0.00162032
-6.30448	3.23804e-18
-6.27898	3.23804e-18
-6.24711	0.00162032
-6.21523	3.23804e-18
-6.18973	3.23804e-18
-6.16423	3.23804e-18
-6.13873	0.00243047
-6.11323	3.23804e-18
-6.08136	0.00162032
-6.04311	3.23804e-18
-6.01123	0.00243047
-5.98573	0.00243047
-5.95386	3.23804e-18
-5.92198	0.00243047
-5.89011	3.23804e-18
-5.85823	3.23804e-18
-5.83273	0.00486095
-5.80723	3.23804e-18
-5.77536	3.23804e-18
-5.74348	3.23804e-18
-5.71798	3.23804e-18
-5.69248	0.00243047
-5.66061	0.00162032
-5.62873	3.23804e-18
-5.60323	3.23804e-18
-5.57136	3.23804e-18
-5.53948	0.00243047
-5.51398	3.23804e-18
-5.48848	3.23804e-18
-5.46298	0.00486095
-5.43748	3.23804e-18
-5.41198	3.23804e-18
-5.38648	3.23804e-18
-5.36098	0.00243047
-5.32911	0.00162032
-5.29723	3.23804e-18
-5.27173	0.00243047
-5.24623	0.00243047
-5.22073	0.00243047
-5.18886	0.00162032
-5.15698	3.23804e-18
-5.13148	3.23804e-18
-5.10598	3.23804e-18
-5.08048	3.23804e-18
-5.04861	0.00324063
-5.01673	0.00243047
-4.99123	0.00243047
-4.96573	3.23804e-18
-4.94023	3.23804e-18
-4.91473	0.00243047
-4.88286	3.23804e-18
-4.85098	3.23804e-18
-4.82548	0.00243047
-4.79998	0.00243047
-4.77448	3.23804e-18
-4.74261	3.23804e-18
-4.71073	3.23804e-18
-4.67886	0.00162032
-4.64698	3.23804e-18
-4.62148	3.23804e-18
-4.59598	3.23804e-18
-4.57048	3.23804e-18
-4.54498	3.23804e-18
-4.51948	3.23804e-18
-4.48761	3.23804e-18
-4.45573	3.23804e-18
-4.43023	3.23804e-18
-4.40473	3.23804e-18
-4.37923	3.23804e-18
-4.35373	3.23804e-18
-4.32186	0.00324063
-4.28998	3.23804e-18
-4.26448	0.00243047
-4.23898	3.23804e-18
-4.21348	3.23804e-18
-4.18161	3.23804e-18
-4.14973	3.23804e-18
-4.12423	3.23804e-18
-4.09873	0.00486095
-4.07323	3.23804e-18
-4.04136	3.23804e-18
-4.00948	0.00243047
-3.97761	3.23804e-18
-3.94573	3.23804e-18
-3.92023	3.23804e-18
-3.89473	3.23804e-18
-3.86923	0.00243047
-3.83736	0.00162032
-3.80548	3.23804e-18
-3.77998	3.23804e-18
-3.75448	0.00243047
-3.72898	0.00243047
-3.69711	0.00162032
-3.66523	3.23804e-18
-3.63973	3.23804e-18
-3.61423	3.23804e-18
-3.58873	3.23804e-18
-3.55686	3.23804e-18
-3.52498	0.00486095
-3.49948	3.23804e-18
-3.47398	0.00486095
-3.44848	3.23804e-18
-3.41661	3.23804e-18
-3.38473	3.23804e-18
-3.35923	3.23804e-18
-3.33373	0.00243047
-3.30823	0.00243047
-3.28273	0.00243047
-3.25086	0.00162032
-3.21898	3.23804e-18
-3.19348	3.23804e-18
-3.16798	3.23804e-18
-3.14248	3.23804e-18
-3.11061	3.23804e-18
-3.07873	0.00243047
-3.05323	3.23804e-18
-3.02773	0.00486095
-3.00223	3.23804e-18
-2.97036	3.23804e-18
-2.93848	3.23804e-18
-2.91298	3.23804e-18
-2.88748	3.23804e-18
-2.86198	0.00243047
-2.83011	0.00162032
-2.79823	3.23804e-18
-2.77273	3.23804e-18
-2.74723	0.00243047
-2.72173	3.23804e-18
-2.68986	3.23804e-18
-2.65798	0.00486095
-2.63248	3.23804e-18
-2.60698	3.23804e-18
-2.58148	0.00243047
-2.54961	0.00162032
-2.51773	0.00243047
-2.49223	3.23804e-18
-2.46673	3.23804e-18
-2.44123	0.00486095
-2.40936	3.23804e-18
-2.37748	3.23804e-18
-2.35198	3.23804e-18
-2.32648	3.23804e-18
-2.30098	3.23804e-18
-2.26911	0.00486095
-2.23723	0.00243047
-2.21173	0.00243047
-2.18623	0.00243047
-2.16073	0.00243047
-2.12886	0.00162032
-2.09698	0.00243047
-2.07148	0.00243047
-2.04598	3.23804e-18
-2.02048	3.23804e-18
-1.98861	0.00162032
-1.95036	3.23804e-18
-1.91848	3.23804e-18
-1.88661	0.00162032
-1.85473	3.23804e-18
-1.82923	3.23804e-18
-1.79736	0.00324063
-1.76548	3.23804e-18
-1.73361	0.00162032
-1.70173	3.23804e-18
-1.66986	0.00324063
-1.63798	3.23804e-18
-1.60611	0.00324063
-1.57423	0.00243047
-1.54873	0.00486095
-1.51686	0.00162032
-1.48498	0.00243047
-1.45311	3.23804e-18
-1.42123	3.23804e-18
-1.38936	3.23804e-18
-1.35748	0.00243047
-1.33198	3.23804e-18
-1.30011	3.23804e-18
-1.26823	3.23804e-18
-1.23636	0.00324063
-1.20448	0.00486095
-1.17261	3.23804e-18
-1.14073	0.00486095
-1.10886	0.00486095
-1.07698	0.00243047
-1.05148	3.23804e-18
-1.01961	0.00648126
-0.981357	0.00324063
-0.949482	0.00486095
-0.923982	3.23804e-18
-0.892107	0.00486095
-0.860232	0.00243047
-0.828357	0.00324063
-0.790107	0.00324063
-0.751857	0.00162032
-0.719982	0.00486095
-0.688107	0.00162032
-0.649857	0.00486095
-0.617982	0.00243047
-0.586107	0.00162032
-0.547857	0.00486095
-0.515982	0.00486095
-0.484107	0.00324063
-0.445857	0.00324063
-0.407607	0.00486095
-0.375732	0.0145828
-0.350232	0.00243047
-0.318357	0.00324063
-0.280107	0.00486095
-0.241857	0.00648126
-0.209982	0.0170133
-0.178107	0.0113422
-0.146232	0.0218743
-0.114357	0.056711
-0.0761068	0.116663
-0.0378568	0.142588
0.000393181	0.25439
0.0386432	0.184716
0.0705182	0.196868
0.102393	0.142588
0.140643	0.160411
0.178893	0.144208
0.217143	0.132866
0.249018	0.109371
0.280893	0.139347
0.319143	0.150689
0.357393	0.150689
0.389268	0.162842
0.421143	0.147449
0.459393	0.132866
0.497643	0.149069
0.529518	0.138537
0.561393	0.124764
0.593268	0.119093
0.625143	0.0891174
0.657018	0.109371
0.688893	0.0907377
0.720768	0.0729142
0.752643	0.0842564
0.784518	0.0753447
0.816393	0.0891174
0.848268	0.10208
0.880143	0.0955986
0.912018	0.114232
0.943893	0.0810158
0.982143	0.15393
1.02039	0.10208
1.05227	0.119093
1.08414	0.119903
1.12239	0.187957
1.16064	0.192818
1.19252	0.211451
1.21802	0.25763
1.24989	0.273833
1.28177	0.272213
1.30727	0.313531
1.33914	0.354849
1.37739	0.340266
1.40927	0.386445
1.43477	0.381584
1.46664	0.505538
1.49852	0.573592
1.53039	0.631923
1.56227	0.71699
1.58777	0.76803
1.61964	0.785853
1.65789	0.837703
1.68977	0.901706
1.71527	0.913858
1.74714	0.999735
1.77902	0.960037
1.81089	0.983532
1.84277	0.940593
1.87464	0.908997
1.90652	0.994064
1.93202	0.87497
1.96389	0.891174
1.99577	0.857957
2.02127	0.777751
2.05314	0.756687
2.08502	0.894414
2.11052	0.765599
2.14239	0.695115
2.17427	0.588175
2.19977	0.622201
2.22527	0.595466
2.25714	0.56549
2.28902	0.493386
2.31452	0.483664
2.34002	0.447207
2.36552	0.401028
2.39102	0.342697
2.41652	0.347558
2.44202	0.335405
2.47389	0.322443
2.50577	0.291657
2.53127	0.289226
2.56314	0.281935
2.59502	0.199299
2.62052	0.20659
2.64602	0.199299
2.67152	0.157981
2.70339	0.166892
2.74164	0.134486
2.77352	0.128815
2.79902	0.143398
2.83089	0.145828
2.86277	0.160411
2.89464	0.108561
2.92652	0.0947885
2.95202	0.121524
2.97752	0.0972189
3.00939	0.0793955
3.04127	0.0947885
3.06677	0.087497
3.09227	0.0850666
3.12414	0.0745345
3.15602	0.0777751
3.18152	0.0972189
3.20702	0.0704837
3.23889	0.0696736
3.27714	0.0826361
3.30902	0.0899275
3.34089	0.0550907
3.37277	0.0486095
3.40464	0.0469891
3.43652	0.0850666
3.46202	0.0704837
3.49389	0.0453688
3.53214	0.061572
3.56402	0.0534704
3.58952	0.0802056
3.61502	0.0486095
3.64052	0.092358
3.66602	0.0947885
3.69789	0.0453688
3.72977	0.0704837
3.76164	0.061572
3.79352	0.0583314
3.82539	0.0583314
3.85727	0.0534704
3.88914	0.0486095
3.92102	0.0631923
3.94652	0.0680533
3.97839	0.0421282
4.01664	0.0745345
4.05489	0.0486095
4.09314	0.0583314
4.12502	0.0583314
4.15052	0.0437485
4.17602	0.0486095
4.20789	0.0680533
4.23977	0.0802056
4.26527	0.0680533
4.29077	0.0777751
4.32264	0.0631923
4.36089	0.0502298
4.39914	0.0664329
4.43739	0.056711
4.47564	0.0518501
4.50752	0.0704837
4.53939	0.0680533
4.57764	0.0631923
4.61589	0.0680533
4.64777	0.0753447
4.67327	0.0704837
4.69877	0.0388876
4.72427	0.0680533
4.75614	0.0631923
4.79439	0.0712939
4.83264	0.0761548
4.86452	0.0631923
4.89639	0.0729142
4.92827	0.0680533
4.95377	0.0729142
4.97927	0.0899275
5.01114	0.056711
5.04939	0.0583314
5.08764	0.0842564
5.11952	0.0631923
5.14502	0.0753447
5.17689	0.0680533
5.20877	0.0559009
5.23427	0.0656228
5.25977	0.0583314
5.28527	0.0972189
5.31714	0.0599517
5.34902	0.0583314
5.37452	0.087497
5.40639	0.0712939
5.43827	0.0388876
5.47014	0.0599517
5.50839	0.0631923
5.54664	0.0680533
5.57852	0.0631923
5.61039	0.0680533
5.64864	0.0550907
5.68052	0.0631923
5.70602	0.0559009
5.73789	0.0729142
5.76977	0.0631923
5.80164	0.0712939
5.83989	0.0696736
5.87177	0.0486095
5.90364	0.0729142
5.93552	0.0559009
5.96102	0.0437485
5.99289	0.0664329
6.02477	0.0583314
6.05027	0.041318
6.08214	0.061572
6.11402	0.0583314
6.13952	0.0753447
6.16502	0.041318
6.19052	0.0534704
6.22239	0.0550907
6.25427	0.0388876
6.27977	0.0267352
6.31164	0.0518501
6.34352	0.0631923
6.37539	0.0631923
6.41364	0.0453688
6.44552	0.0534704
6.47739	0.056711
6.50927	0.046179
6.53477	0.0559009
6.56664	0.0631923
6.60489	0.0534704
6.63677	0.0437485
6.66227	0.0437485
6.69414	0.0550907
6.73239	0.0340266
6.77064	0.0340266
6.80252	0.0388876
6.82802	0.0267352
6.85352	0.0267352
6.88539	0.0356469
6.92364	0.0502298
6.95552	0.0534704
6.98102	0.0291657
7.00652	0.0340266
7.03839	0.0340266
7.07027	0.0388876
7.10214	0.0518501
7.13402	0.0340266
7.16589	0.0340266
7.20414	0.030786
7.24239	0.0388876
7.27427	0.046179
7.30614	0.0226844
7.33802	0.041318
7.36352	0.0340266
7.38902	0.0340266
7.42089	0.030786
7.45277	0.0364571
7.48464	0.0291657
7.52289	0.0243047
7.55477	0.0583314
7.58664	0.0388876
7.61852	0.0291657
7.65039	0.0324063
7.68227	0.0340266
7.70777	0.0194438
7.73964	0.0421282
7.77152	0.0291657
7.80339	0.0356469
7.83527	0.0388876
7.86714	0.025925
7.89902	0.0218743
7.93089	0.0194438
7.96914	0.0243047
8.00739	0.025925
8.04564	0.030786
8.07752	0.0145828
8.10302	0.0291657
8.13489	0.0226844
8.17314	0.0194438
8.21139	0.0243047
8.24964	0.00972189
8.28789	0.025925
8.31977	0.0121524
8.35164	0.0178235
8.38352	0.0121524
8.41539	0.0210641
8.44727	0.0121524
8.47914	0.0162032
8.51102	0.00729142
8.54289	0.00810158
8.58114	0.0210641
8.61939	0.0113422
8.65764	0.0129625
8.68952	0.00972189
8.72139	0.0129625
8.75964	0.0145828
8.79789	0.0162032
8.82977	0.00972189
8.86164	0.00648126
8.89989	0.00810158
8.93177	0.00729142
8.96364	0.0113422
9.00189	0.0162032
9.04014	0.00486095
9.07839	0.0113422
9.11027	0.0121524
9.14214	0.00324063
9.18039	0.00486095
9.21864	0.00324063
9.25052	0.0121524
9.28239	0.00648126
9.32064	0.0113422
9.35889	0.0113422
9.39714	0.0129625
9.43539	0.0129625
9.46727	0.00972189
9.49914	0.00972189
9.53102	0.00729142
9.56289	0.00972189
9.60114	0.00486095
9.63302	0.00729142
9.66489	0.00486095
9.70314	0.00324063
9.73502	0.00729142
9.76689	0.0113422
9.79877	0.00486095
9.83064	0.00648126
9.86889	0.0129625
9.90077	0.00243047
9.93264	0.0113422
9.97089	0.00648126
10.0091	0.00486095
10.041	0.00243047
10.0729	0.00162032
10.1111	0.00486095
10.1494	0.00648126
10.1813	0.00729142
10.2131	0.00486095
10.2514	0.00648126
10.2896	0.00324063
10.3279	0.00162032
10.3598	0.00486095
10.3916	0.00324063
10.4299	0.00486095
10.4681	0.00162032
10.5	0.00729142
10.5319	3.23804e-18
10.5638	3.23804e-18
10.5893	0.00243047
10.6211	0.00324063
10.653	0.00243047
10.6849	0.00648126
10.7231	0.00972189
10.7614	0.00324063
10.7996	3.23804e-18
10.8315	0.00243047
10.857	0.00243047
10.8889	0.00162032
10.9271	0.00324063
10.9654	0.00324063
11.0036	0.00162032
11.0355	3.23804e-18
11.0674	0.00648126
11.0993	0.00486095
11.1311	0.00486095
11.1694	0.00324063
11.2076	0.00324063
11.2459	0.00486095
11.2841	0.00324063
11.316	0.00243047
11.3479	0.00486095
11.3861	0.00648126
11.418	3.23804e-18
11.4499	0.00324063
11.4818	0.00486095
11.5136	0.00324063
11.5455	3.23804e-18
11.5774	0.00324063
11.6093	0.00243047
11.6411	0.00324063
11.673	0.00243047
11.7049	3.23804e-18
11.7431	0.00162032
11.775	0.00243047
11.8069	0.00162032
11.8451	0.00162032
11.877	3.23804e-18
11.9025	0.00486095
11.9344	0.00324063
11.9663	3.23804e-18
11.9981	0.00162032
12.0364	0.00162032
12.0683	3.23804e-18
12.0938	3.23804e-18
12.1256	3.23804e-18
12.1575	3.23804e-18
12.1894	0.00162032
12.2276	0.00162032
12.2595	0.00243047
12.285	0.00243047
12.3169	0.00486095
12.3551	0.00162032
12.387	3.23804e-18
12.4189	3.23804e-18
12.4571	0.00162032
12.4954	3.23804e-18
12.5273	3.23804e-18
12.5591	0.00972189
12.5974	3.23804e-18
12.6356	0.00324063
12.6675	3.23804e-18
12.6994	3.23804e-18
12.7376	0.00648126
12.7759	0.00324063
12.8078	0.00243047
12.8396	0.00324063
12.8779	0.00324063
12.9161	0.00162032
12.948	3.23804e-18
12.9799	0.00162032
13.0181	0.00162032
13.0564	0.00162032
13.0883	3.23804e-18
13.1201	3.23804e-18
13.1584	0.00162032
13.1966	0.00162032
13.2285	0.00243047
13.2604	0.00162032
13.2986	0.00648126
13.3369	0.00324063
13.3688	3.23804e-18
13.4006	0.00648126
13.4389	0.00162032
13.4771	0.00162032
13.509	0.00972189
13.5409	0.00486095
13.5791	0.00162032
13.6174	0.00324063
13.6493	3.23804e-18
13.6811	3.23804e-18
13.7194	0.00324063
13.7576	0.00162032
13.7895	3.23804e-18
13.8214	0.00324063
13.8596	3.23804e-18
13.8979	3.23804e-18
13.9298	3.23804e-18
13.9616	3.23804e-18
13.9999	3.23804e-18
14.0381	0.00162032
14.07	3.23804e-18
14.1019	3.23804e-18
14.1401	0.00486095
14.1784	0.00324063
14.2103	3.23804e-18
14.2421	0.00162032
14.2804	0.00810158
14.3186	0.00324063
14.3505	3.23804e-18
14.3824	0.00486095
14.4206	3.23804e-18
14.4589	3.23804e-18
14.4908	3.23804e-18
14.5226	0.00324063
14.5609	0.00324063
14.5991	3.23804e-18
14.631	3.23804e-18
14.6629	3.23804e-18
14.7011	3.23804e-18
14.7394	0.00486095
14.7713	3.23804e-18
14.8031	3.23804e-18
14.8414	0.00162032
14.8796	0.00162032
14.9115	3.23804e-18
14.9434	3.23804e-18
14.9816	3.23804e-18
15.0199	3.23804e-18
15.0518	3.23804e-18
15.0836	3.23804e-18
15.1219	3.23804e-18
15.1601	3.23804e-18
15.192	0.00243047
15.2239	3.23804e-18
15.2621	3.23804e-18
15.3004	0.00486095
15.3323	0.00243047
15.3641	0.00162032
15.4024	0.00162032
15.4406	3.23804e-18
15.4725	3.23804e-18
15.5044	3.23804e-18
15.5426	0.00324063
15.5809	3.23804e-18
15.6128	0.00729142
15.6446	0.00162032
15.6829	0.00324063
15.7211	0.00162032
15.753	3.23804e-18
15.7849	0.00162032
15.8231	0.00162032
15.8614	0.00162032
15.8933	3.23804e-18
15.9251	0.00162032
15.9634	3.23804e-18
15.9953	0.00486095
16.0208	0.00243047
16.0463	0.00243047
16.0781	3.23804e-18
16.11	0.00486095
16.1355	3.23804e-18
16.1674	3.23804e-18
16.1993	3.23804e-18
16.2248	3.23804e-18
16.2566	0.00162032
16.2885	3.23804e-18
16.314	0.00243047
16.3395	0.00729142
16.3714	0.00162032
16.4033	0.00243047
16.4288	3.23804e-18
16.4606	0.00162032
16.4925	3.23804e-18
16.518	0.00486095
16.5499	3.23804e-18
16.5818	3.23804e-18
16.6073	3.23804e-18
16.6391	0.00324063
16.671	3.23804e-18
16.6965	0.00243047
16.7284	3.23804e-18
16.7603	3.23804e-18
16.7858	0.00243047
16.8176	0.00162032
16.8495	0.00486095
16.875	0.00486095
16.9005	0.00243047
16.9324	0.00324063
16.9643	0.00243047
16.9898	0.00729142
17.0216	3.23804e-18
17.0535	0.00243047
17.079	0.00243047
17.1109	3.23804e-18
17.1428	3.23804e-18
17.1683	0.00729142
17.2001	0.00162032
17.232	0.00486095
17.2575	3.23804e-18
17.2894	3.23804e-18
17.3213	0.00243047
17.3468	0.00243047
17.3786	3.23804e-18
17.4105	3.23804e-18
17.436	0.00243047
17.4615	3.23804e-18
17.4934	0.00162032
17.5253	3.23804e-18
17.5508	3.23804e-18
17.5826	0.00486095
17.6145	0.00243047
17.64	0.00243047
17.6719	0.00324063
17.7038	0.00243047
17.7293	0.00243047
17.7611	0.00324063
17.793	0.00486095
17.8185	0.00243047
17.8504	0.00162032
17.8823	3.23804e-18
17.9078	0.00729142
17.9333	0.00243047
17.9651	0.00162032
17.997	3.23804e-18
18.0225	3.23804e-18
18.0544	0.00162032
18.0863	3.23804e-18
18.1118	3.23804e-18
18.1436	3.23804e-18
18.1755	3.23804e-18
18.201	0.00243047
18.2329	0.00162032
18.2648	3.23804e-18
18.2903	0.00243047
18.3221	3.23804e-18
18.354	0.00729142
18.3795	0.00243047
18.4114	0.00486095
18.4433	3.23804e-18
18.4688	3.23804e-18
18.4943	0.00486095
18.5261	0.00486095
18.558	0.00243047
18.5835	0.00243047
18.6154	0.00162032
18.6473	3.23804e-18
18.6728	3.23804e-18
18.7046	0.00324063
18.7365	0.00243047
18.762	3.23804e-18
18.7939	3.23804e-18
18.8258	3.23804e-18
18.8513	3.23804e-18
18.8831	0.00162032
18.915	0.00486095
18.9405	0.00243047
18.966	0.00243047

## Sheet: Energy-Intensity(Strained)
-5.99802	2.22304e-18
-5.97252	2.22304e-18
-5.94702	0.00166861
-5.92152	2.22304e-18
-5.89602	2.22304e-18
-5.86414	2.22304e-18
-5.83227	2.22304e-18
-5.80677	0.00333722
-5.78127	2.22304e-18
-5.75577	2.22304e-18
-5.73027	2.22304e-18
-5.70477	2.22304e-18
-5.67927	0.00166861
-5.65377	0.00166861
-5.62827	2.22304e-18
-5.59639	0.00111241
-5.56452	2.22304e-18
-5.53902	2.22304e-18
-5.51352	0.00166861
-5.48802	2.22304e-18
-5.45614	2.22304e-18
-5.42427	0.00166861
-5.39239	0.00333722
-5.36052	0.00166861
-5.33502	0.00166861
-5.30952	2.22304e-18
-5.28402	0.00166861
-5.25852	0.00333722
-5.23302	0.00166861
-5.20752	2.22304e-18
-5.18202	2.22304e-18
-5.15014	0.00333722
-5.11827	0.00166861
-5.09277	2.22304e-18
-5.06727	0.00166861
-5.04177	2.22304e-18
-5.01627	0.00166861
-4.99077	0.00166861
-4.96527	2.22304e-18
-4.93339	2.22304e-18
-4.90152	0.00500583
-4.87602	2.22304e-18
-4.85052	0.00166861
-4.81864	0.00111241
-4.78677	2.22304e-18
-4.76127	0.00166861
-4.73577	2.22304e-18
-4.71027	2.22304e-18
-4.68477	0.00166861
-4.65289	0.00111241
-4.62102	2.22304e-18
-4.59552	0.00166861
-4.57002	0.00166861
-4.54452	0.00166861
-4.51264	0.00111241
-4.48077	2.22304e-18
-4.44889	0.00111241
-4.41702	0.00166861
-4.39152	2.22304e-18
-4.35964	0.00222481
-4.32777	2.22304e-18
-4.29589	2.22304e-18
-4.26402	2.22304e-18
-4.23214	0.00111241
-4.20027	2.22304e-18
-4.17477	2.22304e-18
-4.14927	0.00333722
-4.12377	2.22304e-18
-4.09189	0.00111241
-4.06002	2.22304e-18
-4.02814	0.00111241
-3.99627	0.00500583
-3.97077	2.22304e-18
-3.94527	2.22304e-18
-3.91977	0.00166861
-3.88789	2.22304e-18
-3.85602	2.22304e-18
-3.82414	0.00111241
-3.78589	0.00333722
-3.74764	0.00222481
-3.71577	2.22304e-18
-3.69027	0.00166861
-3.66477	2.22304e-18
-3.63927	0.00333722
-3.60739	2.22304e-18
-3.57552	2.22304e-18
-3.55002	0.00166861
-3.52452	2.22304e-18
-3.49902	0.00166861
-3.46714	2.22304e-18
-3.42889	0.00222481
-3.39702	2.22304e-18
-3.37152	2.22304e-18
-3.34602	0.00166861
-3.31414	0.00333722
-3.28227	2.22304e-18
-3.25039	2.22304e-18
-3.21852	2.22304e-18
-3.18664	0.00222481
-3.15477	0.00333722
-3.12289	0.00333722
-3.09102	2.22304e-18
-3.06552	2.22304e-18
-3.03364	2.22304e-18
-3.00177	0.00166861
-2.97627	2.22304e-18
-2.94439	0.00111241
-2.90614	0.00111241
-2.87427	0.00333722
-2.84877	0.00166861
-2.82327	2.22304e-18
-2.79777	0.00166861
-2.77227	2.22304e-18
-2.74039	2.22304e-18
-2.70214	0.00333722
-2.67027	2.22304e-18
-2.64477	0.00166861
-2.61289	0.00222481
-2.58102	0.00333722
-2.55552	0.00166861
-2.52364	0.00111241
-2.49177	0.00333722
-2.45989	0.00111241
-2.42164	0.00333722
-2.38977	0.00166861
-2.36427	0.00333722
-2.33877	2.22304e-18
-2.30689	0.00111241
-2.27502	2.22304e-18
-2.24952	0.00333722
-2.22402	0.00166861
-2.19852	2.22304e-18
-2.16664	0.00111241
-2.12839	0.00111241
-2.09652	0.00166861
-2.06464	0.00111241
-2.03277	0.00333722
-2.00727	0.00166861
-1.98177	2.22304e-18
-1.94989	0.00111241
-1.91802	2.22304e-18
-1.89252	0.00166861
-1.86064	0.00111241
-1.82877	2.22304e-18
-1.79689	2.22304e-18
-1.76502	0.00333722
-1.73952	2.22304e-18
-1.70764	0.00333722
-1.67577	2.22304e-18
-1.64389	0.00111241
-1.61202	2.22304e-18
-1.58652	2.22304e-18
-1.55464	0.00222481
-1.51639	0.00222481
-1.48452	0.00333722
-1.45264	0.00333722
-1.42077	0.00834305
-1.39527	2.22304e-18
-1.36339	0.00333722
-1.32514	0.00111241
-1.28689	2.22304e-18
-1.25502	0.00166861
-1.22314	2.22304e-18
-1.19127	0.00500583
-1.15939	0.00222481
-1.12752	0.00166861
-1.09564	0.00333722
-1.05739	0.00111241
-1.01914	0.00333722
-0.987268	0.00333722
-0.955393	0.00333722
-0.917143	0.00111241
-0.878893	0.00111241
-0.840643	0.00222481
-0.802393	0.00111241
-0.764143	0.00111241
-0.725893	0.00222481
-0.694018	2.22304e-18
-0.662143	0.00111241
-0.630268	0.00667444
-0.598393	0.00667444
-0.560143	0.00222481
-0.521893	0.00222481
-0.483643	0.00667444
-0.445393	0.00333722
-0.407143	0.0111241
-0.368893	0.00667444
-0.330643	0.00778685
-0.298768	0.00500583
-0.266893	0.00556204
-0.235018	0.0166861
-0.203143	0.0122365
-0.164893	0.0289226
-0.133018	0.0634072
-0.101143	0.0845429
-0.0692681	0.123477
-0.0373931	0.151287
0.000856882	0.209133
0.0391069	0.194671
0.0773569	0.179098
0.109232	0.151844
0.134732	0.166861
0.166607	0.141276
0.204857	0.122365
0.236732	0.140163
0.268607	0.150175
0.300482	0.145169
0.325982	0.165192
0.357857	0.144613
0.396107	0.126814
0.434357	0.136826
0.472607	0.134601
0.504482	0.116803
0.529982	0.123477
0.561857	0.113466
0.593732	0.158518
0.625607	0.119028
0.663857	0.110128
0.695732	0.090105
0.727607	0.100117
0.765857	0.0923298
0.804107	0.112353
0.835982	0.098448
0.867857	0.0834305
0.906107	0.0978918
0.937982	0.110128
0.969857	0.116803
1.00173	0.121809
1.02723	0.156849
1.05911	0.160187
1.09098	0.161855
1.12286	0.205795
1.15473	0.190222
1.18023	0.188553
1.21211	0.271427
1.24398	0.265309
1.26948	0.297013
1.29498	0.302019
1.32686	0.283664
1.35873	0.325379
1.39061	0.423827
1.42248	0.462205
1.44798	0.482228
1.47986	0.529506
1.51173	0.580676
1.54361	0.679681
1.58186	0.741976
1.62011	0.78091
1.65198	0.882695
1.68386	0.918848
1.72211	0.939984
1.76036	0.986705
1.79223	0.872683
1.82411	0.973356
1.86236	0.914399
1.90061	0.89215
1.93248	0.889369
1.95798	0.891038
1.98986	0.919961
2.02173	0.729183
2.04723	0.814282
2.07273	0.805939
2.09823	0.784247
2.12373	0.652427
2.15561	0.645196
2.18748	0.579008
2.21298	0.542298
2.23848	0.592357
2.26398	0.505589
2.29586	0.515044
2.32773	0.427164
2.35961	0.461649
2.39148	0.380443
2.42336	0.38378
2.45523	0.36042
2.48073	0.317036
2.50623	0.255297
2.53811	0.225819
2.57636	0.239168
2.60823	0.198565
2.63373	0.223594
2.66561	0.164636
2.70386	0.154625
2.74211	0.153512
2.77398	0.151844
2.79948	0.130152
2.82498	0.113466
2.85686	0.121252
2.89511	0.116803
2.92698	0.100117
2.95248	0.103454
2.97798	0.090105
3.00986	0.0934422
3.04173	0.0850991
3.06723	0.098448
3.09273	0.090105
3.11823	0.0817619
3.15011	0.0667444
3.18836	0.0678568
3.22023	0.0884364
3.24573	0.06007
3.27761	0.0812057
3.31586	0.065632
3.35411	0.06007
3.39236	0.0667444
3.43061	0.0578452
3.46886	0.0634072
3.50073	0.0667444
3.52623	0.0700816
3.55811	0.0467211
3.58998	0.0800933
3.62186	0.0589576
3.65373	0.0634072
3.68561	0.0611824
3.72386	0.0478335
3.75573	0.0584014
3.78123	0.0617386
3.81311	0.0545079
3.84498	0.0584014
3.87048	0.0834305
3.90236	0.0611824
3.93423	0.0550641
3.95973	0.0550641
3.99161	0.0567328
4.02348	0.0834305
4.05536	0.0589576
4.08723	0.0634072
4.11273	0.0517269
4.13823	0.0584014
4.17011	0.0467211
4.20836	0.0522831
4.24023	0.0634072
4.26573	0.0450525
4.29761	0.0689692
4.32948	0.0450525
4.36136	0.0645196
4.39323	0.0634072
4.41873	0.0634072
4.45061	0.06007
4.48886	0.0611824
4.52073	0.0500583
4.54623	0.0567328
4.57173	0.0567328
4.60361	0.0689692
4.64186	0.0578452
4.67373	0.0700816
4.69923	0.0667444
4.72473	0.0750875
4.75023	0.0667444
4.77573	0.0533955
4.80761	0.0767561
4.84586	0.0589576
4.87773	0.0567328
4.90961	0.0589576
4.94148	0.0734189
4.97336	0.0634072
5.00523	0.0750875
5.03073	0.0467211
5.05623	0.0517269
5.08811	0.0723065
5.11998	0.0467211
5.14548	0.0450525
5.17098	0.0533955
5.19648	0.0567328
5.22198	0.0617386
5.24748	0.0483897
5.27936	0.0667444
5.31761	0.0723065
5.34948	0.0450525
5.38136	0.0634072
5.41323	0.0617386
5.43873	0.0717503
5.47061	0.065632
5.50248	0.0567328
5.52798	0.0784247
5.55986	0.0622948
5.59173	0.06007
5.61723	0.0800933
5.64911	0.0812057
5.68736	0.0767561
5.71923	0.06007
5.75111	0.0578452
5.78936	0.0689692
5.82123	0.0350408
5.84673	0.0700816
5.87223	0.0667444
5.90411	0.0689692
5.93598	0.0650758
5.96148	0.0800933
5.98698	0.0550641
6.01248	0.0517269
6.03798	0.0634072
6.06348	0.0767561
6.09536	0.0522831
6.12723	0.0500583
6.15911	0.0634072
6.19098	0.0533955
6.21648	0.0584014
6.24836	0.0522831
6.28023	0.0634072
6.31211	0.0478335
6.34398	0.038378
6.36948	0.0450525
6.39498	0.0483897
6.42048	0.0483897
6.44598	0.0584014
6.47786	0.0444963
6.51611	0.0489459
6.54798	0.0667444
6.57348	0.0517269
6.59898	0.06007
6.62448	0.0367094
6.64998	0.0517269
6.67548	0.0550641
6.70736	0.0511707
6.73923	0.0417153
6.76473	0.038378
6.79023	0.0550641
6.82211	0.0389342
6.85398	0.0834305
6.87948	0.0317036
6.90498	0.0517269
6.93686	0.0433839
6.96873	0.030035
7.00061	0.0444963
7.03886	0.0311474
7.07073	0.038378
7.09623	0.0517269
7.12173	0.0367094
7.14723	0.0417153
7.17911	0.0311474
7.21098	0.0450525
7.24286	0.0500583
7.27473	0.0400467
7.30661	0.0400467
7.33848	0.0367094
7.36398	0.0183547
7.38948	0.0350408
7.42136	0.0278102
7.45323	0.0333722
7.48511	0.0400467
7.51698	0.0400467
7.54886	0.0289226
7.58073	0.030035
7.60623	0.0367094
7.63811	0.0322598
7.66998	0.0200233
7.69548	0.0200233
7.72098	0.0216919
7.74648	0.0250292
7.77836	0.0333722
7.81023	0.0283664
7.84211	0.0266978
7.87398	0.0283664
7.90586	0.0255854
7.93773	0.030035
7.96323	0.0200233
7.98873	0.0116803
8.02061	0.0166861
8.05886	0.0255854
8.09073	0.0166861
8.12261	0.0200233
8.15448	0.030035
8.18636	0.0177985
8.21823	0.030035
8.24373	0.0216919
8.27561	0.0100117
8.31386	0.0155737
8.34573	0.0133489
8.37761	0.0133489
8.41586	0.0233605
8.45411	0.0111241
8.49236	0.0111241
8.53061	0.0133489
8.56248	0.0183547
8.59436	0.0133489
8.63261	0.0177985
8.66448	0.00166861
8.69636	0.0166861
8.72823	0.0116803
8.76011	0.0111241
8.79198	0.0166861
8.82386	0.0111241
8.86211	0.0100117
8.90036	0.0100117
8.93861	0.00778685
8.97686	0.0133489
9.01511	0.00667444
9.05336	0.00444963
9.08523	0.00500583
9.11711	0.00889926
9.14898	0.0116803
9.18086	0.0111241
9.21273	0.0150175
9.24461	0.00778685
9.27648	0.0133489
9.30836	0.00778685
9.34661	0.00444963
9.38486	0.00444963
9.42311	0.00889926
9.45498	0.00333722
9.48686	0.00444963
9.51873	0.00500583
9.54423	0.00333722
9.57611	0.00667444
9.61436	0.00778685
9.64623	0.00500583
9.67811	0.00556204
9.70998	0.00500583
9.74186	0.00556204
9.78011	0.00333722
9.81836	0.00556204
9.85661	0.00556204
9.89486	0.00667444
9.92673	0.00333722
9.95861	0.00667444
9.99686	0.00778685
10.0287	0.00500583
10.0606	0.00444963
10.0989	0.00333722
10.1371	0.00444963
10.169	0.00166861
10.2009	0.00222481
10.2391	0.00556204
10.2774	2.22304e-18
10.3092	0.0100117
10.3411	0.00222481
10.3794	0.00222481
10.4112	2.22304e-18
10.4431	0.00222481
10.4814	0.00667444
10.5196	0.00444963
10.5515	0.00834305
10.5834	0.00444963
10.6216	0.00444963
10.6599	0.00111241
10.6981	0.00667444
10.73	0.00500583
10.7619	0.00222481
10.7937	2.22304e-18
10.8256	0.00111241
10.8639	0.00333722
10.9021	0.00444963
10.934	0.00333722
10.9659	0.00444963
11.0041	0.00889926
11.0424	0.00556204
11.0806	0.00222481
11.1125	2.22304e-18
11.1444	0.00111241
11.1826	0.00556204
11.2145	0.00166861
11.2464	0.00222481
11.2782	0.00333722
11.3101	0.00444963
11.3484	0.00111241
11.3802	0.00333722
11.4057	2.22304e-18
11.4376	0.00333722
11.4695	0.00667444
11.5014	0.00222481
11.5332	0.00333722
11.5651	2.22304e-18
11.6034	0.00222481
11.6416	0.00333722
11.6799	0.00556204
11.7117	0.00500583
11.7436	0.00222481
11.7755	2.22304e-18
11.801	0.00166861
11.8329	0.00222481
11.8711	0.00222481
11.903	0.00333722
11.9349	0.00222481
11.9667	2.22304e-18
11.9922	2.22304e-18
12.0241	0.00333722
12.0624	0.00111241
12.0942	0.00166861
12.1261	0.00222481
12.1644	2.22304e-18
12.2026	0.00111241
12.2345	0.00333722
12.26	0.00166861
12.2919	0.00333722
12.3301	0.00111241
12.362	2.22304e-18
12.3939	0.00222481
12.4321	2.22304e-18
12.464	2.22304e-18
12.4959	0.00667444
12.5341	0.00444963
12.5724	0.00111241
12.6106	0.00222481
12.6489	0.00333722
12.6807	0.00166861
12.7126	0.00222481
12.7445	2.22304e-18
12.7764	0.00222481
12.8146	0.00333722
12.8529	0.00111241
12.8911	0.00444963
12.9294	2.22304e-18
12.9612	2.22304e-18
12.9931	0.00222481
13.025	0.00667444
13.0569	0.00222481
13.0951	2.22304e-18
13.1334	0.00222481
13.1652	0.00500583
13.1907	0.00333722
13.2226	0.00222481
13.2545	0.00333722
13.2864	0.00333722
13.3246	0.00333722
13.3565	0.00166861
13.382	0.00166861
13.4139	0.00111241
13.4457	2.22304e-18
13.4776	2.22304e-18
13.5159	0.00333722
13.5477	2.22304e-18
13.5796	0.00111241
13.6179	0.00222481
13.6561	0.00556204
13.688	0.00166861
13.7199	0.00222481
13.7581	0.00222481
13.7964	2.22304e-18
13.8282	0.00333722
13.8601	0.00444963
13.8984	2.22304e-18
13.9366	0.00333722
13.9685	0.00500583
14.0004	0.00333722
14.0386	0.00222481
14.0769	0.00333722
14.1087	0.00166861
14.1406	0.00111241
14.1789	2.22304e-18
14.2171	0.00222481
14.249	0.00166861
14.2809	0.00111241
14.3191	0.00222481
14.3574	0.00222481
14.3892	2.22304e-18
14.4211	0.00222481
14.4594	0.00222481
14.4976	2.22304e-18
14.5295	0.00333722
14.5614	0.00111241
14.5996	2.22304e-18
14.6379	0.00333722
14.6697	0.00333722
14.7016	0.00222481
14.7399	0.00333722
14.7781	0.00111241
14.81	0.00500583
14.8419	0.00111241
14.8801	0.00222481
14.9184	0.00222481
14.9502	2.22304e-18
14.9821	0.00111241
15.0204	0.00111241
15.0586	0.00111241
15.0905	0.00500583
15.1224	2.22304e-18
15.1606	0.00111241
15.1989	0.00222481
15.2307	2.22304e-18
15.2626	0.00111241
15.3009	0.00111241
15.3391	0.00333722
15.371	0.00166861
15.4029	0.00333722
15.4411	0.00111241
15.4794	0.00333722
15.5112	0.00500583
15.5431	0.00222481
15.5814	2.22304e-18
15.6196	2.22304e-18
15.6515	0.00166861
15.6834	0.00222481
15.7216	0.00111241
15.7599	0.00111241
15.7917	2.22304e-18
15.8236	0.00111241
15.8619	0.00222481
15.9001	2.22304e-18
15.9384	0.00222481
15.9702	0.00166861
15.9957	2.22304e-18
16.0276	0.00111241
16.0595	2.22304e-18
16.085	2.22304e-18
16.1169	0.00111241
16.1487	2.22304e-18
16.1742	2.22304e-18
16.2061	0.00222481
16.238	0.00166861
16.2635	0.00500583
16.2954	0.00333722
16.3272	0.00166861
16.3527	0.00166861
16.3782	2.22304e-18
16.4101	0.00111241
16.442	0.00500583
16.4675	2.22304e-18
16.4994	0.00222481
16.5312	0.00500583
16.5567	2.22304e-18
16.5886	0.00111241
16.6205	0.00166861
16.646	0.00333722
16.6779	2.22304e-18
16.7097	0.00667444
16.7352	0.00166861
16.7671	0.00333722
16.799	2.22304e-18
16.8245	2.22304e-18
16.8564	0.00111241
16.8882	0.00333722
16.9137	2.22304e-18
16.9392	2.22304e-18
16.9711	0.00333722
17.003	0.00166861
17.0285	0.00500583
17.0604	0.00111241
17.0922	2.22304e-18
17.1177	0.00166861
17.1496	0.00111241
17.1815	0.00166861
17.207	0.00166861
17.2389	0.00333722
17.2707	2.22304e-18
17.2962	0.00333722
17.3281	0.00222481
17.36	2.22304e-18
17.3855	2.22304e-18
17.4174	0.00222481
17.4492	2.22304e-18
17.4747	0.00333722
17.5002	0.00500583
17.5321	0.00111241
17.564	0.00333722
17.5895	0.00333722
17.6214	0.00222481
17.6532	0.00333722
17.6787	0.00166861
17.7106	0.00111241
17.7425	2.22304e-18
17.768	0.00166861
17.7999	2.22304e-18
17.8317	2.22304e-18
17.8572	0.00333722
17.8891	0.00111241
17.921	2.22304e-18
17.9465	2.22304e-18
17.9784	0.00111241
18.0102	0.00166861
18.0357	0.00166861
18.0612	2.22304e-18
18.0931	0.00444963
18.125	2.22304e-18
18.1505	2.22304e-18
18.1824	2.22304e-18
18.2142	2.22304e-18
18.2397	0.00166861
18.2716	0.00222481
18.3035	0.00166861
18.329	0.00500583
18.3609	0.00222481
18.3927	0.00166861
18.4182	0.00333722
18.4501	2.22304e-18
18.482	2.22304e-18
18.5075	0.00333722
18.5394	0.00222481
18.5712	2.22304e-18
18.5967	0.00500583
18.6222	0.00166861
18.6541	0.00111241
18.686	0.00166861
18.7115	0.00166861
18.7434	0.00333722
18.7752	0.00333722
18.8007	0.00166861
18.8326	0.00333722
18.8645	0.00500583
18.89	0.00166861
18.9219	0.00222481
18.9537	0.00333722
18.9792	0.00166861
19.0111	0.00111241
19.043	0.00166861
19.0685	2.22304e-18
19.1004	0.00111241
19.1322	0.00166861
19.1577	2.22304e-18
19.1832	0.00166861
19.2151	0.00333722
19.247	2.22304e-18
19.2725	0.00166861
19.3044	2.22304e-18
19.3362	2.22304e-18
19.3617	2.22304e-18
19.3936	0.00333722
19.4255	2.22304e-18
19.451	2.22304e-18
19.4765	0.00166861
