# Supplementary material for: Uniaxial pressure induced stripe order rotation in La1.88Sr0.12CuO4
Source: Nat Commun. 2022 Apr 4;13:1795. doi: 10.1038/s41467-022-29465-4 (PMC8979978; doi:10.1038/s41467-022-29465-4)
Supplement: Supplementary file 2 — Source Data [file 41467_2022_29465_MOESM2_ESM.zip › Source_Data/Figure2d.xlsx]

## Sheet: q_perp
-0.0570464
-0.0511939
-0.0453063
-0.0393877
-0.0334421
-0.0274736
-0.0214863
-0.0186869
-0.0154842
-0.0122785
-0.00947151
-0.00626182
-0.00345233
-0.00104376
-0.000240869
0.00256922
0.00537892
0.008589
0.0113965
0.0146029
0.0174062
0.0206068
0.0238033
0.0265966
0.0325681
0.0385173
0.0444401
0.0503325
0.0561904
0.0620097
0.073517

## Sheet: Energy
-0.5
-0.4872
-0.4744
-0.4616
-0.4488
-0.436
-0.4232
-0.4104
-0.3976
-0.3848
-0.372
-0.3592
-0.3464
-0.3336
-0.3208
-0.308
-0.2952
-0.2824
-0.2696
-0.2568
-0.244
-0.2312
-0.2184
-0.2056
-0.1928
-0.18
-0.1672
-0.1544
-0.1416
-0.1288
-0.116
-0.1032
-0.0904
-0.0776
-0.0648
-0.052
-0.0392
-0.0264
-0.0136
-0.0008
0.012
0.0248
0.0376
0.0504
0.0632
0.076
0.0888
0.1016
0.1144
0.1272
0.14
0.1528
0.1656
0.1784
0.1912
0.204
0.2168
0.2296
0.2424
0.2552
0.268
0.2808
0.2936
0.3064
0.3192
0.332
0.3448
0.3576
0.3704
0.3832
0.396
0.4088
0.4216
0.4344
0.4472
0.46
0.4728
0.4856
0.4984
0.5112
0.524
0.5368
0.5496
0.5624
0.5752
0.588
0.6008
0.6136
0.6264
0.6392
0.652
0.6648
0.6776
0.6904
0.7032
0.716
0.7288
0.7416
0.7544
0.7672
0.78
0.7928
0.8056
0.8184
0.8312
0.844
0.8568
0.8696
0.8824
0.8952
0.908
0.9208
0.9336
0.9464
0.9592
0.972
0.9848
0.9976

## Sheet: Intensity
0.00307143	0.0106737	0.00311024	0.00285627	0.0057498	0.00719441	0.00383623	0.00691513	0.00928731	0.0150669	0.00842949	0.00459942	0.0110218	0.00524766	0.00236059	0.00339479	0.00384977	0.00906717	0.0103016	0.0022861	0.0114406	0.000920773	0.0023119	0.0061795	0.0102692	0.00760705	0.00237928	0.00683568	0.000512918	0.00589134	0.0113149
0.00824018	0.0056534	0.00911239	0.00444361	0.00300686	0.00903296	0.00385153	0.00786207	0.00767047	0.008802	0.00420578	0.00688761	0.00512159	0.00701033	0.00900736	0.00349455	0.00450927	0.00457879	0.00022621	0.00373868	0.00237224	0.00689426	0.0023119	0.0031408	0.00535553	0.00614542	3.43258e-05	0.00259357	0.00436085	0.0046598	0.010318
0.00592101	0.00500073	0.00340709	0.00428995	0.00469804	0.00670437	0.00611937	0.00730821	0.00371359	0.00741875	0.00228556	0.00899944	0.0109677	0.0090942	0.00468519	0.0033768	0.00691496	0.00912097	0.0022776	0.00457219	0.0114807	0.00721921	0.00126084	3.06427e-18	0.00876158	0.00364335	3.11191e-18	0.000124579	0.00897816	0.00354317	0.00573053
0.00303764	0.009388	0.0110074	0.00242379	0.00605056	0.00437578	0.00460237	0.00654012	0.000686775	0.0104403	0.00228556	0.00462623	0.0055565	0.00576233	0.00458918	0.00229345	0.00380552	0.00684094	0.00398611	0.00898374	0.0114436	0.00852442	0.00106013	0.00149536	0.00923537	0.00459617	0.00695937	0.00663213	0.00919854	0.0023299	0.00456953
0.00558993	0.0144083	0.000775252	0.00544322	0.00802512	0.00286411	0.00540462	0.00727206	0.00493248	0.00422891	0.00307003	0.00676109	0.01492	0.00387031	0.0113829	0.00352153	0.0068707	0.00687643	0.0161967	0.009951	0.00932266	0.00459617	0.00445029	0.00460008	0.00714531	0.00459617	0.00234949	0.00253884	0.00478359	0.0034648	0.00456953
0.00301511	0.00614918	0.00708285	0.0027137	0.00539272	0.00695848	0.00771483	0.00559318	0.0119253	0.00390495	0.00685669	0.00464411	0.00251076	0.00539195	0.000105039	0.00582398	0.0060951	0.0114016	0.00104775	0.00765594	0.0158528	0.00424419	0.00693571	0.00766295	0.000629195	0.00322387	3.11191e-18	0.00232617	0.00459927	0.00237173	0.00110724
0.0028721	0.000554618	0.00462295	0.00305746	0.00563926	0.00608698	0.00756416	0.00493086	0.0072815	0.012298	0.00644653	0.00674322	0.00460467	0.005212	0.00913032	0.00937249	0.00536505	0.0113659	0.00829779	0.00236605	0.00695245	0.00229809	0.00584839	0.0130255	0.00421633	0.000916772	3.11191e-18	0.00680232	0.000148241	0.00461269	0.00348021
0.0028721	3.33115e-18	0.00245029	0.00638581	0.00520146	0.000299596	0.00377306	0.00330622	0.00464366	0.00489054	0.00624761	0.00445503	0.00483115	0.0045471	0.0045952	0.0102122	0.00449	0.00898754	0.0028372	0.0060255	0.00911149	0.00229809	0.00791298	0.0107164	0.00250047	0.00278065	8.25364e-05	0.0047313	0.00893813	0.00583267	0.0010714
0.000109223	3.33115e-18	0.0036377	0.00262815	0.0103004	0.00324557	0.00481621	0.00359987	0.0012825	0.00752572	0.0124291	0.0026165	0.00761353	0.00627247	0.00688377	0.0180222	0.00321019	0.00233383	0.00625533	0.00459836	0.0068884	0.00343515	0.0104541	0.00920016	0.00656139	0.00459617	0.0092836	0.00239601	0.000224337	0.00818713	0.00703209
0.00277414	0.00450494	0.0107191	0.00622897	0.00704705	0.00800683	0.00666265	0.0053628	0.00506905	0.0110039	0.00773078	0.00911701	0.013814	0.00584124	0.00692873	0.0163166	0.00834941	0.00462308	0.00317059	0.00533471	0.00679734	0.00996841	0.00701857	0.0108038	0.00906185	0.0102296	0.00467159	0.00459161	0.00450514	0.0116182	0.00560509
0.00844291	0.0185744	0.000632143	0.00812841	0.00630631	3.09019e-18	0.00401397	0.0112768	0.00356791	0.0090927	0.0109818	0.00924731	0.0135604	0.00804539	0.0137196	0.00789175	0.0068707	0.00684094	0.0084972	0.0145246	0.0047924	0.0137885	0.00799458	0.0121786	0.00280222	0.00811907	0.00467159	0.011476	0.00459927	0.00694015	0.0152252
0.00581964	0.0109146	0.00490058	0.00254261	0.00544799	0.00067196	0.00776898	0.0127929	0.00402972	0.00947254	0.00777733	0.0111178	0.0115117	0.0053268	0.00907941	0.0107535	0.00852969	0.00700162	0.00739494	0.0121198	0.00940268	0.0121643	0.0070289	0.00838033	0.00446228	0.00744892	0.00467159	0.00477977	0.00914048	0.00825637	0.0039989
0.0057442	0.0100015	0.00456529	0.00792879	0.00856539	0.00567422	0.0118281	0.00943247	0.00807766	0.0113659	0.00367737	0.00683776	0.0117833	0.00417508	0.00242053	0.00986059	0.0114512	0.0116694	0.0224579	0.00604198	0.0135407	0.00459617	0.0023119	0.00607127	0.00461768	0.0120631	0.00460516	0.00694514	0.00463929	0.0092335	0.00358772
0.00292501	0.00541807	0.00210539	0.0105237	0.0102083	0.0108891	0.0108075	0.00691513	0.0161917	0.0105705	0.00961515	0.00746619	0.0132527	0.0060628	0.00922934	0.00818938	0.0122986	0.0181443	0.00616601	0.00769252	0.0088033	0.0062925	0.0023119	0.00292433	0.0111323	0.00945532	0.00248698	0.00467657	0.00459927	0.00820683	0.00456953
0.0028721	0.00500073	0.00106352	0.00809039	0.00626946	0.00695848	0.00676362	0.0101085	0.0168394	0.00641294	0.00998223	0.0151245	0.00862998	0.0105545	0.011353	0.0091738	0.0120285	0.0157479	0.00433153	0.00600612	0.00229613	0.0129223	0.00927104	0.00423448	0.0137248	0.00398744	0.00692264	0.00465233	0.00919459	0.00931959	0.000945965
0.0028721	0.00500073	0.00880734	0.00404282	0.00705845	0.00695848	0.0120041	0.0181242	0.0145085	0.00745485	0.0040803	0.00525845	0.00460467	0.0118327	0.0073666	0.0118278	0.013488	0.0115177	0.016997	0.0156189	0.00287649	0.00919234	0.0150144	0.0106443	0.0138531	0.00814778	0.00467159	0.00929269	0.00458519	0.00931959	0.00364148
0.00857807	0.000358511	0.0160309	0.00567135	0.0109491	0.00657702	0.00738368	0.0176378	0.0121776	0.0174877	0.00428471	0.0131237	0.00522015	0.00696895	0.0227899	0.0137607	0.0188633	0.0136819	0.0209751	0.0174007	0.0110184	0.00874123	0.0103375	0.01093	0.0116543	0.00560469	0.00467159	0.0092984	3.21225e-05	0.0105641	0.000910125
0.0143448	3.33115e-18	0.00826783	0.00563808	0.0102013	0.0054201	0.00552194	0.0158915	0.0168967	0.00671299	0.0154978	0.00838065	0.0114267	0.0100442	0.0181828	0.0137607	0.0151483	0.0139499	0.0106498	0.0112146	0.00475537	0.00827465	0.00693571	0.00855651	0.00933645	0.00673943	0.00478383	0.00464008	0.00459927	0.0129032	0.0220639
1.02253e-05	0.0140443	0.00157177	0.00649037	0.00848733	0.00847867	0.0143322	0.0152423	0.0203463	0.0163545	0.0281592	0.0254754	0.0233709	0.0182519	0.0135756	0.0124067	0.0164185	0.0186713	0.00834499	0.0155644	0.00757681	0.0128502	0.00932796	0.00618082	0.00923537	0.0121713	0.00725018	0.00234754	0.00480386	0.0101909	0.0126362
0.00863098	0.0150022	0.00819096	0.00892366	0.00481998	0.00545648	0.0225002	0.0114395	0.0155542	0.0195389	0.0207489	0.0285766	0.0131858	0.0137952	0.00970321	0.00874126	0.0170067	0.0250834	0.0159432	0.0182888	0.0158918	0.00871419	0.0139699	0.0125323	0.00923537	0.01229	0.0114179	0.00465233	0.0181384	0.0069897	0.0165654
0.0114365	0.000840206	0.00206081	0.011357	0.0102289	0.00886013	0.0117831	0.0160676	0.02467	0.0217844	0.0158559	0.0180143	0.0209602	0.0137643	0.0203094	0.0151123	0.0150925	0.0242793	0.0191105	0.0264034	0.0154878	0.00786859	0.0173976	0.00780113	0.00476552	0.0129979	0.00686768	0.00469196	0.00459927	0.0069897	0.00335379
0.0058186	0.00474027	0.0109861	0.00710503	0.0125872	0.00695848	0.00612382	0.0161849	0.0152693	0.0114376	0.0206772	0.0159548	0.0106209	0.0166727	0.0138905	0.024784	0.02337	0.0136819	0.0325446	0.018296	0.0318535	0.0109943	0.0123786	0.0119303	0.00461768	0.012272	0.00482047	0.00702724	0.00459927	0.00957015	0.007498
0.0116823	0.000240847	0.00490058	0.00820919	0.0157967	0.00783056	0.0163293	0.0195141	0.0170333	0.0238039	0.0153741	0.0166674	0.0198663	0.0128891	0.01659	0.0247414	0.0293394	0.0138606	0.0258811	0.02028	0.00584099	0.0142443	0.00940049	0.0161003	0.0113768	0.0145414	0.00779756	0.00947826	0.00459927	0.0129489	0.012906
0.0226782	0.00477949	0.00578256	0.00800484	0.0187921	0.0156037	0.0230119	0.0253555	0.0294776	0.035884	0.0222577	0.0222995	0.027628	0.0144173	0.0256634	0.0271314	0.0264397	0.0165251	0.0317223	0.0162617	0.0194547	0.0270312	0.0177668	0.0179564	0.0160684	0.0160866	0.0186864	0.0162162	0.00459927	0.0126709	0.00992374
0.00875828	0.00500073	0.0102518	0.00897118	0.0187921	0.0297475	0.0230119	0.0265103	0.0416369	0.0345934	0.0251408	0.0184895	0.0287679	0.0262506	0.0316744	0.0424865	0.0192681	0.0245725	0.04186	0.0352807	0.0300759	0.0133781	0.0268706	0.0207004	0.018433	0.0176301	0.0178046	0.0141092	0.00477568	0.01692	0.00913906
0.0141138	0.00981943	0.0127117	0.00969515	0.0187921	0.0194826	0.0200366	0.032316	0.0220903	0.0328383	0.0229281	0.0228926	0.0322011	0.0356846	0.0263532	0.0377033	0.0253883	0.0427093	0.0437897	0.0334293	0.0328513	0.0291737	0.0300548	0.0197542	0.0253113	0.0245949	0.00756393	0.0184389	0.00978189	0.0249494	0.0129597
0.0063988	0.0100015	0.0156414	0.0200081	0.0205684	0.0227225	0.022113	0.0509558	0.0291641	0.0240535	0.0324431	0.0418465	0.0254973	0.0340138	0.043822	0.0340927	0.0417054	0.0371284	0.0373406	0.0280425	0.0397667	0.03393	0.0224429	0.0174452	0.0185295	0.0244539	0.0144041	0.0142401	0.0219339	0.0306306	0.00603138
0.0255346	0.0342911	0.0234377	0.0190529	0.0297716	0.0247276	0.026886	0.0550855	0.0566021	0.0410731	0.0313409	0.0478643	0.0475349	0.0347565	0.0743058	0.0395651	0.0724831	0.044443	0.0460396	0.0426042	0.0451633	0.0332737	0.0174611	0.0257418	0.0322606	0.0276926	0.0182787	0.020832	0.00115261	0.0272384	0.000713009
0.0175807	0.02525	0.0367595	0.0239179	0.0381202	0.0384502	0.028106	0.0532469	0.0645521	0.0600177	0.0629249	0.0478643	0.0487374	0.0491371	0.0595962	0.0528336	0.097172	0.05891	0.0716588	0.048008	0.0453258	0.0384472	0.0300763	0.0381275	0.0184796	0.0330343	0.0176357	0.0191723	0.0224992	0.0287157	0.0193722
0.0264854	0.0445922	0.0319396	0.0266617	0.0434772	0.0402892	0.0345178	0.0755316	0.0949598	0.0720893	0.0779911	0.0538667	0.0743482	0.0570684	0.0848998	0.074159	0.1074	0.0962558	0.10005	0.0854874	0.0944127	0.0516195	0.0496692	0.038765	0.0301134	0.0360599	0.0515018	0.0302402	0.014331	0.0271653	0.0228476
0.0406251	0.0450065	0.0484066	0.0284185	0.0573014	0.0608157	0.0469603	0.0862694	0.120969	0.0871739	0.11721	0.0999396	0.0966057	0.0864066	0.0875512	0.0942596	0.113091	0.105339	0.13012	0.10344	0.0978384	0.078146	0.066932	0.0493304	0.0598636	0.0495502	0.0312906	0.0314178	0.0229964	0.0480032	0.0267579
0.0489756	0.0795611	0.0424508	0.0485154	0.0736726	0.069877	0.084096	0.113435	0.134829	0.130484	0.141573	0.143222	0.132736	0.134532	0.119201	0.127388	0.130579	0.148273	0.148538	0.146477	0.116593	0.0897196	0.0752949	0.0818061	0.0377119	0.0583673	0.0416323	0.0503359	0.0229964	0.0610924	0.0352736
0.0525033	0.0849676	0.0689823	0.0592989	0.116121	0.102477	0.117841	0.149198	0.186365	0.175587	0.177574	0.161201	0.134192	0.171677	0.165135	0.145154	0.190095	0.176384	0.169942	0.194637	0.176504	0.108176	0.0961386	0.103337	0.105964	0.0581346	0.0598927	0.0390077	0.0236378	0.0610289	0.0326101
0.0679543	0.0750611	0.0860622	0.0623801	0.121824	0.125964	0.14678	0.203718	0.222162	0.222533	0.250419	0.206692	0.210462	0.212222	0.191635	0.17507	0.254228	0.258592	0.259629	0.231841	0.180957	0.13872	0.130953	0.107539	0.0902638	0.0980682	0.0749976	0.0648163	0.0321949	0.0853051	0.063699
0.0998549	0.0899965	0.0909831	0.0953262	0.090761	0.132608	0.175653	0.240599	0.286976	0.302531	0.296387	0.264586	0.280934	0.270078	0.251625	0.25926	0.305365	0.319831	0.333898	0.320468	0.230946	0.198412	0.161744	0.129339	0.10254	0.124706	0.0971074	0.0621537	0.0346923	0.0931406	0.0924347
0.130168	0.110016	0.135322	0.12469	0.137094	0.175523	0.236976	0.315185	0.343824	0.353668	0.365893	0.333089	0.305431	0.331941	0.328516	0.37572	0.342779	0.370477	0.364211	0.35926	0.291855	0.237708	0.181494	0.152283	0.143024	0.131978	0.110772	0.085683	0.0651394	0.10839	0.0759607
0.106076	0.110353	0.140612	0.139954	0.191048	0.199147	0.291517	0.399282	0.418726	0.458474	0.419368	0.424201	0.375	0.368108	0.376909	0.443178	0.404382	0.468529	0.445725	0.384686	0.347007	0.272362	0.19542	0.188183	0.139737	0.134941	0.134904	0.108959	0.0739812	0.115446	0.101237
0.138776	0.160503	0.153645	0.137533	0.187551	0.231407	0.317147	0.389461	0.476587	0.511811	0.459737	0.455826	0.414236	0.40177	0.441311	0.454871	0.508414	0.472198	0.51811	0.440632	0.334892	0.325311	0.232608	0.223873	0.180101	0.177104	0.133759	0.107403	0.0818856	0.119017	0.105099
0.117399	0.204446	0.155173	0.166891	0.197261	0.229069	0.368801	0.413656	0.561458	0.553648	0.539004	0.54245	0.434581	0.433565	0.482692	0.513924	0.579283	0.551109	0.532704	0.524521	0.353719	0.337718	0.294255	0.237424	0.243223	0.174673	0.160559	0.135002	0.120868	0.148059	0.157796
0.147677	0.166412	0.152822	0.182464	0.212761	0.255865	0.392125	0.467549	0.509077	0.614563	0.539358	0.508663	0.515038	0.455148	0.485328	0.500347	0.556857	0.580714	0.574475	0.490293	0.472023	0.356849	0.283919	0.254669	0.205978	0.164403	0.204469	0.115276	0.128909	0.166002	0.131931
0.166364	0.239362	0.1971	0.178652	0.24115	0.274741	0.371102	0.471358	0.538282	0.575113	0.522397	0.51892	0.449096	0.466037	0.459155	0.482435	0.558473	0.53961	0.577771	0.54219	0.484709	0.359692	0.268702	0.271009	0.216174	0.169915	0.209651	0.150979	0.0943611	0.15897	0.168842
0.2172	0.208581	0.22603	0.195551	0.265735	0.269902	0.378068	0.447611	0.539687	0.558932	0.528079	0.552714	0.492475	0.494822	0.445756	0.497965	0.544725	0.558865	0.529155	0.541982	0.444734	0.378499	0.290568	0.265238	0.199606	0.26398	0.192199	0.152574	0.151062	0.144936	0.173642
0.153455	0.156082	0.198833	0.188078	0.246522	0.272321	0.361547	0.434335	0.502841	0.503192	0.530722	0.509438	0.444338	0.471106	0.447244	0.524967	0.476964	0.535833	0.545255	0.50993	0.411297	0.332859	0.300548	0.24292	0.21721	0.20946	0.195524	0.184651	0.10879	0.16499	0.136514
0.188726	0.190199	0.165683	0.204892	0.214014	0.242859	0.307212	0.433348	0.476879	0.475312	0.519545	0.430932	0.411663	0.434811	0.42336	0.431749	0.47145	0.480902	0.523592	0.431605	0.376876	0.301099	0.282052	0.220388	0.183179	0.191254	0.192236	0.171388	0.135455	0.177911	0.153232
0.15539	0.192169	0.186623	0.19575	0.187019	0.242607	0.313012	0.402628	0.399343	0.476931	0.4452	0.418188	0.389456	0.401148	0.362141	0.386887	0.430362	0.486067	0.474786	0.395402	0.35032	0.291811	0.253311	0.231187	0.23391	0.172928	0.189375	0.166192	0.151776	0.183074	0.147042
0.159811	0.123591	0.17658	0.180083	0.194868	0.210707	0.275363	0.339992	0.331256	0.406186	0.387078	0.378169	0.333983	0.322846	0.301242	0.339688	0.340397	0.328646	0.368793	0.342899	0.267207	0.247942	0.24275	0.224371	0.243518	0.193187	0.15367	0.176069	0.152331	0.175825	0.183837
0.173286	0.20434	0.188406	0.167392	0.211361	0.229508	0.25244	0.273277	0.33084	0.356889	0.357398	0.271702	0.286611	0.307535	0.344735	0.294702	0.295453	0.285039	0.340777	0.275803	0.249854	0.273018	0.23405	0.202606	0.223683	0.156945	0.166529	0.185375	0.157522	0.157933	0.170563
0.156315	0.188282	0.19085	0.176328	0.184339	0.177927	0.279952	0.215296	0.260773	0.344976	0.342124	0.269003	0.260559	0.298006	0.261482	0.21495	0.278225	0.280614	0.308958	0.303931	0.255347	0.258329	0.202616	0.193171	0.185061	0.152986	0.182579	0.162546	0.170304	0.168249	0.143783
0.144629	0.154753	0.159401	0.200568	0.178946	0.168555	0.249173	0.212829	0.260981	0.301922	0.251456	0.276377	0.236628	0.257316	0.212566	0.227989	0.262082	0.261189	0.257948	0.253229	0.272865	0.229046	0.204882	0.178186	0.134837	0.140431	0.178981	0.162571	0.196275	0.154018	0.171285
0.156452	0.149156	0.153926	0.213772	0.17487	0.192121	0.220168	0.231417	0.223343	0.257338	0.21276	0.234284	0.234477	0.227432	0.220656	0.233969	0.246072	0.257133	0.256225	0.217445	0.213089	0.194326	0.21353	0.15989	0.174484	0.137356	0.159123	0.173747	0.15763	0.1514	0.148138
0.181957	0.134403	0.168018	0.178725	0.169586	0.165324	0.209557	0.223995	0.245071	0.229226	0.217677	0.223215	0.215347	0.213506	0.215281	0.204718	0.208621	0.210488	0.196629	0.19558	0.20388	0.197082	0.199319	0.164474	0.188139	0.20011	0.194286	0.15666	0.16751	0.137441	0.150494
0.145598	0.12633	0.158559	0.157926	0.18546	0.175542	0.181036	0.204084	0.190417	0.200295	0.21922	0.197623	0.205623	0.205091	0.178192	0.152022	0.175072	0.198645	0.201465	0.193933	0.176383	0.155502	0.184412	0.166784	0.173404	0.170073	0.191546	0.176144	0.178045	0.139095	0.120788
0.125651	0.143284	0.150342	0.151191	0.175517	0.16765	0.188819	0.181849	0.185506	0.189307	0.215674	0.218823	0.176701	0.198607	0.172379	0.203365	0.189733	0.213546	0.197888	0.194318	0.192778	0.154804	0.16378	0.17742	0.153894	0.141903	0.171812	0.177441	0.176306	0.144454	0.196289
0.161544	0.125524	0.136225	0.160152	0.167767	0.185172	0.201072	0.185631	0.179475	0.20006	0.17474	0.185869	0.191471	0.177828	0.161272	0.227676	0.174747	0.185163	0.216635	0.163618	0.216598	0.167031	0.183653	0.165926	0.166746	0.152324	0.168239	0.204586	0.196178	0.142871	0.170802
0.175228	0.190001	0.150011	0.138574	0.162367	0.171781	0.182861	0.185067	0.176681	0.184078	0.16372	0.184435	0.181933	0.184907	0.156677	0.188463	0.151438	0.161946	0.187968	0.169307	0.175314	0.170852	0.189689	0.14841	0.152414	0.1472	0.135687	0.172941	0.115405	0.140532	0.160392
0.130643	0.135707	0.167983	0.161231	0.146871	0.173629	0.174075	0.191274	0.159591	0.155819	0.166522	0.193587	0.171693	0.167763	0.175375	0.181049	0.166758	0.171023	0.205744	0.179204	0.168903	0.163528	0.209458	0.17262	0.173163	0.18306	0.157096	0.150483	0.14552	0.155803	0.151217
0.168012	0.198751	0.161191	0.177261	0.1561	0.182662	0.182277	0.201122	0.166355	0.149947	0.173703	0.190828	0.171633	0.164108	0.199191	0.180084	0.173881	0.17392	0.183643	0.20395	0.171493	0.157628	0.195752	0.195655	0.172407	0.18388	0.129912	0.148389	0.160974	0.167923	0.159547
0.143162	0.181908	0.166441	0.151172	0.17265	0.164099	0.186396	0.169421	0.192692	0.18848	0.178039	0.166152	0.170245	0.191752	0.187503	0.166956	0.143187	0.18028	0.18531	0.184579	0.182933	0.167926	0.140798	0.178048	0.166759	0.155776	0.163506	0.161951	0.165604	0.152272	0.133569
0.144364	0.153278	0.157004	0.145427	0.182091	0.146157	0.169632	0.174685	0.180083	0.176386	0.181626	0.183543	0.181681	0.172235	0.152781	0.1834	0.151634	0.168188	0.177796	0.160966	0.160959	0.152503	0.121778	0.158515	0.168153	0.160475	0.162042	0.182986	0.180674	0.124914	0.136928
0.168362	0.181634	0.173542	0.12307	0.180769	0.146125	0.166869	0.159589	0.157331	0.17695	0.175103	0.176065	0.181508	0.175354	0.176219	0.159347	0.174857	0.182935	0.174496	0.179439	0.195433	0.156488	0.138209	0.152644	0.146091	0.142716	0.155504	0.184024	0.144193	0.141056	0.110506
0.184807	0.149013	0.149528	0.15348	0.167821	0.164005	0.184043	0.156235	0.162025	0.18949	0.164761	0.176539	0.200865	0.174165	0.181023	0.180246	0.16415	0.183668	0.176218	0.182888	0.178643	0.151542	0.158265	0.164644	0.141696	0.145357	0.151827	0.156459	0.147647	0.174495	0.12746
0.15233	0.141592	0.144567	0.166125	0.146345	0.17064	0.176516	0.148765	0.21877	0.185168	0.150847	0.152124	0.187917	0.164546	0.200718	0.186875	0.159305	0.180672	0.161736	0.15303	0.158169	0.148437	0.154629	0.178374	0.190305	0.154585	0.150796	0.176064	0.132155	0.144325	0.127947
0.175953	0.15013	0.147014	0.134265	0.138864	0.171564	0.182919	0.158588	0.149039	0.160014	0.163616	0.158762	0.199771	0.159813	0.179962	0.156024	0.155166	0.178134	0.181543	0.174589	0.14329	0.184775	0.139109	0.161485	0.150994	0.135524	0.151875	0.147819	0.144591	0.17143	0.127947
0.151711	0.113958	0.158521	0.132602	0.141952	0.187614	0.174246	0.165253	0.143953	0.135804	0.17824	0.180528	0.201884	0.156769	0.181063	0.159092	0.190051	0.169091	0.183456	0.196391	0.190475	0.192507	0.15334	0.158802	0.154793	0.155626	0.16711	0.133455	0.140418	0.161938	0.132448
0.147785	0.142107	0.150646	0.143708	0.169547	0.147899	0.1655	0.157592	0.192144	0.13355	0.166767	0.179793	0.173179	0.157313	0.162916	0.155764	0.175475	0.175837	0.159254	0.182751	0.144853	0.158393	0.192484	0.153626	0.145382	0.158962	0.161335	0.142536	0.172867	0.164908	0.109919
0.138069	0.121825	0.133066	0.162144	0.16738	0.147962	0.168935	0.165116	0.177437	0.141388	0.173135	0.18586	0.173789	0.152827	0.138575	0.190972	0.165655	0.156106	0.157502	0.188707	0.165662	0.150648	0.191159	0.14783	0.167827	0.150916	0.14478	0.160207	0.178475	0.159929	0.132356
0.129637	0.13813	0.178983	0.131233	0.150994	0.135367	0.144837	0.147556	0.15879	0.162124	0.171133	0.163374	0.145022	0.138288	0.167322	0.162538	0.176601	0.167557	0.172433	0.157181	0.151787	0.164385	0.171902	0.150487	0.140675	0.157064	0.126237	0.137733	0.14797	0.125478	0.173515
0.143605	0.152324	0.163041	0.140797	0.15467	0.149531	0.146687	0.146802	0.140142	0.146149	0.14936	0.141674	0.15042	0.144604	0.175463	0.181878	0.153113	0.1416	0.173744	0.185877	0.165322	0.164202	0.164817	0.145528	0.165533	0.148913	0.160084	0.127924	0.131165	0.150086	0.14167
0.145305	0.108611	0.132825	0.104879	0.165638	0.157971	0.168441	0.149028	0.168259	0.143494	0.142604	0.13416	0.157395	0.137268	0.171881	0.139853	0.146411	0.179124	0.1601	0.144575	0.160965	0.144779	0.142703	0.139935	0.158012	0.139317	0.15065	0.129139	0.189289	0.157934	0.159738
0.14471	0.158215	0.146134	0.135544	0.163114	0.144893	0.141559	0.172509	0.142662	0.151885	0.112025	0.130269	0.160994	0.163078	0.149703	0.120702	0.156557	0.178484	0.137877	0.131203	0.144829	0.149423	0.149017	0.14606	0.142598	0.151529	0.152985	0.168837	0.164892	0.114612	0.118808
0.116651	0.112915	0.144567	0.194006	0.121881	0.149275	0.123855	0.154561	0.170818	0.139604	0.110721	0.134755	0.157688	0.173452	0.150315	0.132011	0.161676	0.152476	0.145581	0.161375	0.149824	0.144079	0.143225	0.138283	0.164685	0.148097	0.151284	0.15673	0.130792	0.119303	0.118865
0.121099	0.109375	0.146372	0.162536	0.139041	0.128454	0.146261	0.151665	0.15829	0.143763	0.118157	0.123162	0.156368	0.170594	0.146281	0.109684	0.150291	0.160481	0.166839	0.162519	0.177941	0.116927	0.162187	0.149218	0.161564	0.133308	0.148002	0.127632	0.129785	0.13455	0.123302
0.112624	0.156887	0.133055	0.142454	0.163607	0.140582	0.137544	0.161509	0.105828	0.155284	0.124295	0.118076	0.115792	0.166029	0.151542	0.141838	0.141995	0.146746	0.155383	0.151867	0.144014	0.121574	0.130624	0.156453	0.129765	0.134943	0.123181	0.13132	0.119943	0.126927	0.117874
0.121113	0.109257	0.124713	0.12109	0.136247	0.164925	0.168437	0.141289	0.143113	0.139188	0.134102	0.135965	0.121861	0.146476	0.166776	0.127335	0.13229	0.14761	0.127302	0.121509	0.153841	0.132605	0.127459	0.136633	0.140307	0.131617	0.117085	0.12805	0.171249	0.127015	0.0737802
0.135361	0.110468	0.143784	0.140516	0.131773	0.147193	0.172658	0.144242	0.0869153	0.131913	0.131297	0.122735	0.141466	0.132436	0.141845	0.12341	0.137125	0.166572	0.11443	0.131519	0.145725	0.120397	0.142002	0.129278	0.126986	0.123014	0.112089	0.153587	0.12878	0.128144	0.100788
0.11014	0.135229	0.126277	0.125527	0.130225	0.123175	0.157339	0.102968	0.143173	0.134939	0.135648	0.121527	0.147349	0.129089	0.117165	0.149979	0.131646	0.138439	0.131597	0.117782	0.122175	0.135905	0.166205	0.131102	0.122322	0.117792	0.128231	0.130265	0.13755	0.12101	0.11011
0.122187	0.105107	0.124714	0.110449	0.138334	0.160042	0.139057	0.0862313	0.123256	0.145088	0.125931	0.101609	0.138855	0.130101	0.117729	0.150328	0.130739	0.11814	0.129002	0.152715	0.116677	0.137522	0.138954	0.132508	0.105487	0.125251	0.123419	0.131917	0.170031	0.117032	0.123212
0.118424	0.0808493	0.124232	0.128903	0.153053	0.140787	0.140555	0.133342	0.129983	0.131465	0.121219	0.11305	0.122609	0.112531	0.109738	0.139651	0.136546	0.102345	0.123428	0.142651	0.124177	0.127988	0.130617	0.134817	0.122369	0.106183	0.127807	0.134446	0.16925	0.0930704	0.119357
0.115195	0.0850123	0.119819	0.144163	0.123591	0.113403	0.136986	0.119273	0.162474	0.144187	0.120071	0.110467	0.115384	0.134706	0.13245	0.122458	0.130258	0.111931	0.117492	0.141738	0.119399	0.128136	0.124818	0.13143	0.119661	0.146048	0.131501	0.130731	0.125331	0.107939	0.130909
0.106627	0.0902741	0.0867393	0.136537	0.102384	0.124165	0.107503	0.0961199	0.10455	0.135623	0.124139	0.103832	0.10821	0.131736	0.128212	0.117357	0.115881	0.123137	0.110798	0.122371	0.119399	0.112911	0.127778	0.130235	0.119102	0.127203	0.134617	0.14077	0.12878	0.0977836	0.0983671
0.125165	0.11143	0.111939	0.106715	0.100586	0.105375	0.101789	0.115456	0.134494	0.117777	0.118506	0.128428	0.117951	0.125188	0.119652	0.113143	0.104134	0.118255	0.121127	0.101716	0.119399	0.101718	0.110126	0.11668	0.148008	0.111807	0.109782	0.120352	0.127593	0.122465	0.146462
0.0926404	0.0950138	0.138033	0.113189	0.108422	0.11186	0.131306	0.116122	0.1065	0.108374	0.107296	0.114712	0.112959	0.129474	0.115392	0.100855	0.121185	0.100112	0.122198	0.0984184	0.112745	0.121574	0.118174	0.0950409	0.0913138	0.114423	0.109084	0.110464	0.130203	0.102898	0.149776
0.0868873	0.0978212	0.103799	0.111667	0.0968499	0.131671	0.11937	0.106231	0.076783	0.102541	0.13038	0.098528	0.0896181	0.112115	0.112321	0.125633	0.11376	0.100822	0.1152	0.128805	0.100979	0.126188	0.118978	0.0990834	0.0814253	0.0983744	0.106031	0.108214	0.136174	0.115849	0.132516
0.0927127	0.106194	0.0796139	0.104712	0.0902175	0.11334	0.117976	0.107103	0.088521	0.10615	0.118089	0.0909402	0.108168	0.119598	0.0975576	0.124911	0.113394	0.130301	0.103688	0.101867	0.0919892	0.122363	0.0911257	0.116087	0.0908642	0.102745	0.103492	0.117185	0.105783	0.108158	0.130773
0.0944344	0.0929381	0.0810205	0.0883321	0.101073	0.101697	0.105974	0.104943	0.104229	0.102322	0.108531	0.1214	0.116038	0.126514	0.0991471	0.0946323	0.110181	0.106032	0.11644	0.115965	0.0819189	0.102137	0.106557	0.117467	0.0884605	0.0950768	0.100755	0.12324	0.100749	0.108577	0.106024
0.0749948	0.0980528	0.0824626	0.0826971	0.0956844	0.0981265	0.110449	0.113964	0.0922148	0.101128	0.109707	0.113162	0.109973	0.114115	0.122312	0.10901	0.0889156	0.0962448	0.113226	0.09674	0.104696	0.0894732	0.102462	0.116489	0.102368	0.0732888	0.0903609	0.0945362	0.0899394	0.11888	0.11685
0.0872915	0.0730529	0.0959189	0.116746	0.0806176	0.0990032	0.123529	0.107265	0.0681605	0.103351	0.105198	0.100349	0.105579	0.113488	0.131694	0.0927232	0.102705	0.111093	0.106127	0.0982306	0.0811491	0.100579	0.0994119	0.102339	0.113133	0.0922635	0.0939702	0.0892766	0.11471	0.107966	0.0917348
0.084822	0.0819108	0.102615	0.0934806	0.0940193	0.0909901	0.109501	0.083035	0.0945705	0.0918259	0.0914755	0.0871407	0.115117	0.0910291	0.13051	0.0973428	0.108463	0.0988122	0.109903	0.093855	0.0786938	0.105944	0.0903034	0.0973123	0.105675	0.132225	0.104357	0.0957466	0.14916	0.102952	0.0992197
0.110428	0.074224	0.106639	0.0874877	0.101328	0.0868577	0.08877	0.0951334	0.0779279	0.101871	0.0925864	0.0953223	0.110328	0.0959397	0.0880373	0.118454	0.102309	0.112478	0.111792	0.11159	0.0759947	0.103316	0.0951754	0.106474	0.0851437	0.0953013	0.105063	0.0927003	0.112927	0.119637	0.135185
0.100646	0.0878669	0.0891103	0.0756681	0.0854424	0.0850044	0.0985358	0.0944522	0.110581	0.0994359	0.101696	0.0790839	0.0987709	0.0929723	0.0819604	0.0876792	0.10077	0.110233	0.116664	0.103053	0.0890141	0.0968399	0.10078	0.0982149	0.100382	0.0961821	0.100521	0.103051	0.0871433	0.113927	0.112248
0.0910492	0.0909384	0.0884531	0.0960818	0.0819507	0.0854006	0.11059	0.0886988	0.0906567	0.0962424	0.0842821	0.0728612	0.0823348	0.120809	0.088367	0.0705548	0.0915362	0.119603	0.10037	0.0961229	0.103001	0.0839732	0.0998749	0.105793	0.103338	0.0965196	0.0817529	0.108848	0.069857	0.0791838	0.0934702
0.0992676	0.122233	0.0826901	0.0852683	0.0845647	0.101097	0.103234	0.096394	0.093789	0.0914501	0.079115	0.0868952	0.0838435	0.101235	0.116988	0.0647824	0.0808369	0.118624	0.0968494	0.0914971	0.111489	0.0860681	0.093838	0.108078	0.10102	0.0857829	0.0904437	0.0852221	0.091096	0.0741567	0.112937
0.0823401	0.0961457	0.0813717	0.0637171	0.0905491	0.107219	0.0845836	0.0831911	0.112313	0.0905109	0.0891369	0.086854	0.0936659	0.0849007	0.110185	0.0924903	0.079425	0.0961743	0.102052	0.0937122	0.0972379	0.0919234	0.0943432	0.0980497	0.0963903	0.0979673	0.0962574	0.0728076	0.103368	0.0823125	0.0969154
0.0728435	0.0931054	0.100685	0.0771525	0.0879394	0.094329	0.084662	0.0765929	0.125312	0.106788	0.0962766	0.0797739	0.0785758	0.0874672	0.0979863	0.0800965	0.111477	0.0956235	0.0797584	0.111949	0.0928301	0.0896333	0.0872837	0.105218	0.0918453	0.0814948	0.0731287	0.0864316	0.090228	0.0877725	0.0649128
0.0847381	0.0723524	0.0856562	0.0775612	0.0845647	0.0761403	0.0842163	0.0814292	0.0860495	0.0967953	0.105248	0.0718439	0.0749651	0.0879106	0.106841	0.0861274	0.107064	0.0772702	0.0806826	0.0845863	0.100794	0.0804029	0.104392	0.0947172	0.0943603	0.0782586	0.0774319	0.101833	0.0937068	0.0885361	0.0726248
0.0755453	0.0847745	0.0835196	0.0846853	0.0876122	0.0802271	0.0844662	0.0793882	0.0886822	0.0852361	0.0953428	0.0788416	0.092053	0.103088	0.0802387	0.0953372	0.107984	0.0914267	0.111938	0.0915359	0.0892842	0.0851695	0.0991884	0.0747816	0.0724028	0.0868685	0.0828289	0.086018	0.0888431	0.0964016	0.0710706
0.0775468	0.0879111	0.0877297	0.0991377	0.0815979	0.0886468	0.0851439	0.10004	0.0945549	0.0943436	0.0918668	0.111202	0.109967	0.0865685	0.0773172	0.0798807	0.115407	0.0924114	0.11882	0.113978	0.0955632	0.0847987	0.0932934	0.0832799	0.0932639	0.0873273	0.0710816	0.104327	0.102311	0.0761253	0.0903436
0.0820128	0.0647667	0.0828713	0.0826195	0.0790598	0.0731886	0.0703704	0.0951436	0.0872606	0.093121	0.0835697	0.106699	0.0880191	0.0751373	0.0827312	0.0821063	0.105589	0.0807062	0.102933	0.073345	0.0914912	0.0818064	0.0867391	0.084915	0.102283	0.0741188	0.0872217	0.0906204	0.115222	0.0742115	0.084417
0.0855761	0.0975203	0.0825291	0.0800056	0.0736611	0.0729668	0.0842396	0.0903779	0.103235	0.0968168	0.073322	0.0874769	0.0774549	0.0882456	0.0888261	0.0950052	0.0814399	0.0663981	0.0846408	0.0888328	0.0836833	0.0872451	0.11244	0.084406	0.0803686	0.0691179	0.105111	0.086359	0.0890292	0.0885131	0.0999703
0.0782126	0.0625471	0.0770226	0.0727469	0.0735917	0.0856348	0.0787711	0.0935622	0.0872929	0.0881548	0.0853733	0.0844733	0.0927744	0.076794	0.0810607	0.0921598	0.0846264	0.0592881	0.0751607	0.0689434	0.0735613	0.0850292	0.102463	0.0851015	0.0797838	0.11999	0.0973407	0.0750616	0.0751175	0.0928689	0.0924968
0.0844914	0.0790317	0.0761361	0.0702915	0.0861573	0.0870806	0.0803123	0.0631955	0.0758346	0.067022	0.0886974	0.0839868	0.089405	0.0926993	0.0661231	0.087555	0.107236	0.0741838	0.0673876	0.0867095	0.0674984	0.083821	0.0722581	0.0883467	0.100775	0.0839149	0.0840887	0.0868735	0.0689046	0.0891719	0.0703283
0.067054	0.0958564	0.0912968	0.0558738	0.0931907	0.0753989	0.0794876	0.0719789	0.0681552	0.0765613	0.0719494	0.0779742	0.0664524	0.0897269	0.0767982	0.110257	0.101409	0.0927425	0.0625757	0.0800134	0.0633672	0.0839482	0.0884801	0.0978596	0.0686058	0.0894435	0.0770353	0.0868749	0.0662441	0.0663032	0.0828645
0.0717319	0.0700102	0.0995123	0.0944058	0.0653725	0.0812141	0.0681206	0.0872259	0.0776935	0.0732791	0.0858517	0.100866	0.0713853	0.0808978	0.0826052	0.0701892	0.0978366	0.0825834	0.0728203	0.0797255	0.0764622	0.0703153	0.0826877	0.091358	0.0756474	0.0559282	0.072529	0.0913243	0.0918349	0.0811801	0.0855591
0.0851921	0.074053	0.0821311	0.0775074	0.0852248	0.0705224	0.0813897	0.0880277	0.0882295	0.0733754	0.0910606	0.100999	0.0953732	0.0903236	0.0843269	0.0453252	0.091857	0.0707805	0.0785787	0.0720829	0.103231	0.0908018	0.0789499	0.0643064	0.0983266	0.0822199	0.0858887	0.0721753	0.089192	0.0797974	0.0744375
0.082407	0.0836451	0.0723127	0.0729323	0.0929745	0.0581203	0.0874451	0.0706897	0.0877638	0.0961963	0.0851488	0.100581	0.0923868	0.0880754	0.0819754	0.0691052	0.0976429	0.0661277	0.0717074	0.104711	0.0831869	0.095861	0.0726773	0.0916918	0.0919761	0.0940536	0.081487	0.0775694	0.0947067	0.066925	0.0635029
0.0840409	0.0744642	0.080905	0.0863835	0.0747199	0.0768559	0.099441	0.0630722	0.0806824	0.0910079	0.0774595	0.09831	0.087409	0.0879106	0.0866093	0.066824	0.104118	0.07889	0.0787566	0.0921482	0.0748022	0.0658113	0.0756388	0.094128	0.0623083	0.0783069	0.0774204	0.0823497	0.0746001	0.0816989	0.109445
0.0709196	0.0726668	0.0906072	0.0420915	0.0746219	0.0869407	0.0708218	0.0546519	0.0589877	0.0723811	0.0855508	0.0727745	0.0741065	0.0806846	0.0936404	0.0836737	0.0885236	0.0793904	0.0852837	0.0588776	0.0885848	0.0763853	0.0782868	0.0897016	0.0553386	0.0918301	0.0887603	0.0883943	0.0614459	0.0838763	0.0794409
0.0927796	0.0936067	0.0770232	0.0799201	0.0889577	0.0676833	0.0667579	0.0644467	0.086428	0.0719021	0.0824942	0.0746481	0.0665933	0.0846855	0.0765133	0.0611586	0.0773733	0.0896018	0.0844078	0.0924453	0.0843326	0.0715839	0.0906229	0.093073	0.071909	0.0896319	0.0934434	0.0992267	0.084471	0.0734964	0.0654145
0.100945	0.0765748	0.0623194	0.0772634	0.0775257	0.0619935	0.058591	0.0898161	0.0865122	0.0862157	0.0814475	0.0892185	0.0748387	0.0717655	0.0930523	0.0747738	0.0806798	0.0946473	0.0746434	0.0708464	0.0852772	0.0705168	0.0944883	0.0993859	0.0673988	0.0873371	0.0985477	0.0984175	0.097592	0.0805674	0.0753279
0.0627968	0.100619	0.0753671	0.0690415	0.0869977	0.0780413	0.0709766	0.109892	0.0590644	0.0841923	0.093137	0.0762305	0.0862963	0.0902571	0.104636	0.0908909	0.0927064	0.0866519	0.0722127	0.108251	0.0878794	0.0814418	0.0887246	0.0926829	0.0828921	0.096359	0.0967226	0.07047	0.058081	0.102489	0.0898467
0.0754675	0.0811037	0.0777874	0.100491	0.107256	0.0896842	0.0829745	0.105218	0.0844483	0.0788019	0.104047	0.0795428	0.0862796	0.088004	0.100485	0.100464	0.0893153	0.0779612	0.0927915	0.0848729	0.0876634	0.0726435	0.100034	0.0879888	0.0975405	0.0643874	0.0932829	0.0777177	0.0741942	0.100639	0.102776
0.0686499	0.0554952	0.0688539	0.0683809	0.0743166	0.0913625	0.0886796	0.0668428	0.0914411	0.0780205	0.0894379	0.0737887	0.0783366	0.0879106	0.0889102	0.0658648	0.095667	0.0671037	0.094031	0.0897683	0.0880844	0.0601082	0.0915274	0.0856797	0.0980153	0.0691491	0.0873977	0.0683286	0.0953098	0.0896229	0.0866371
0.0695591	0.0480548	0.0722125	0.079985	0.0839308	0.0856314	0.0826388	0.102838	0.0981282	0.0673336	0.0931066	0.072155	0.0723136	0.0908723	0.0864924	0.0862108	0.0984801	0.0782446	0.0865487	0.0981405	0.0824018	0.064368	0.108599	0.0747165	0.0837826	0.0849907	0.0936724	0.0803314	0.0940601	0.103388	0.0745056
0.09652	0.0797076	0.0710584	0.0809609	0.0804442	0.0847656	0.0858992	0.0832111	0.100272	0.0742669	0.0955515	0.0862568	0.0739984	0.0864816	0.0910608	0.0959848	0.0827698	0.0882351	0.0926816	0.0973807	0.0777643	0.0791924	0.102742	0.0817404	0.100816	0.0831588	0.0994477	0.095923	0.0964196	0.0792756	0.115924
0.113738	0.114696	0.0671122	0.100822	0.0819637	0.088367	0.0928299	0.0783714	0.0859622	0.0983858	0.0739772	0.0848109	0.0792236	0.108786	0.0822303	0.0874552	0.0883954	0.0893786	0.11894	0.110893	0.0730302	0.0743547	0.0996573	0.0903481	0.107784	0.102962	0.106109	0.0885611	0.0723883	0.0897264	0.0822515
0.100939	0.0921714	0.0716577	0.125332	0.0931046	0.0930242	0.0925447	0.0823263	0.0776378	0.096043	0.0709314	0.0967332	0.0808843	0.100138	0.0858686	0.0960567	0.114536	0.083649	0.113012	0.0735081	0.0843418	0.0841076	0.111865	0.0867279	0.102862	0.0858157	0.11376	0.0868532	0.0956209	0.0930151	0.088299
0.096303	0.130405	0.0877517	0.112865	0.0997442	0.0950993	0.0775438	0.0631169	0.107685	0.110066	0.0796118	0.119599	0.0947525	0.0970269	0.084261	0.0896187	0.096567	0.0898145	0.084608	0.102084	0.106609	0.0843487	0.0924372	0.0851015	0.0872489	0.113128	0.106725	0.0917114	0.106691	0.121253	0.108947
0.0882481	0.121371	0.0901844	0.0971115	0.104461	0.1003	0.077282	0.117801	0.0908247	0.110076	0.100546	0.118627	0.0976438	0.115132	0.0832711	0.0804669	0.0857561	0.115268	0.0837498	0.0962072	0.116546	0.107148	0.0838832	0.0904293	0.100681	0.128191	0.103803	0.0971619	0.103859	0.106146	0.0940192
