# Supplementary material for: Uniaxial pressure induced stripe order rotation in La1.88Sr0.12CuO4
Source: Nat Commun. 2022 Apr 4;13:1795. doi: 10.1038/s41467-022-29465-4 (PMC8979978; doi:10.1038/s41467-022-29465-4)
Supplement: Supplementary file 2 — Source Data [file 41467_2022_29465_MOESM2_ESM.zip › Source_Data/Figure2e.xlsx]

## Sheet: q_perp
-0.0792378
-0.0715918
-0.0638585
-0.0560474
-0.0481681
-0.0402301
-0.032243
-0.0242167
-0.0201919
-0.0161609
-0.012125
-0.0101056
-0.00808537
-0.00606457
-0.0040433
-0.00202173
0
0.00202173
0.0040433
0.00606457
0.00808537
0.0101056
0.012125
0.0161609
0.0201919
0.0242167
0.032243
0.0402301
0.0481681
0.0560474
0.0638585
0.0715918
0.0792378

## Sheet: Energy
-0.5
-0.4872
-0.4744
-0.4616
-0.4488
-0.436
-0.4232
-0.4104
-0.3976
-0.3848
-0.372
-0.3592
-0.3464
-0.3336
-0.3208
-0.308
-0.2952
-0.2824
-0.2696
-0.2568
-0.244
-0.2312
-0.2184
-0.2056
-0.1928
-0.18
-0.1672
-0.1544
-0.1416
-0.1288
-0.116
-0.1032
-0.0904
-0.0776
-0.0648
-0.052
-0.0392
-0.0264
-0.0136
-0.0008
0.012
0.0248
0.0376
0.0504
0.0632
0.076
0.0888
0.1016
0.1144
0.1272
0.14
0.1528
0.1656
0.1784
0.1912
0.204
0.2168
0.2296
0.2424
0.2552
0.268
0.2808
0.2936
0.3064
0.3192
0.332
0.3448
0.3576
0.3704
0.3832
0.396
0.4088
0.4216
0.4344
0.4472
0.46
0.4728
0.4856
0.4984
0.5112
0.524
0.5368
0.5496
0.5624
0.5752
0.588
0.6008
0.6136
0.6264
0.6392
0.652
0.6648
0.6776
0.6904
0.7032
0.716
0.7288
0.7416
0.7544
0.7672
0.78
0.7928
0.8056
0.8184
0.8312
0.844
0.8568
0.8696
0.8824
0.8952
0.908
0.9208
0.9336
0.9464
0.9592
0.972
0.9848
0.9976

## Sheet: Intensity
0.00562624	0.00565382	0.00403511	0.00444157	0.00533421	0.00525951	0.00289359	0.00575203	0.00314481	0.00406733	0.00466876	0.00557657	0.00661195	0.00776321	0.0051412	0.00368566	0.00412644	0.00948979	0.00642883	0.00682337	0.00440355	0.00547973	0.0114133	0.00401107	0.00396089	0.00222034	0.00588557	0.00789756	0.00801689	0.00491571	0.00439635	0.00472812	0.00390152
0.00686591	0.00643129	0.00526415	0.00544708	0.00517143	0.00525951	0.00436814	0.00542721	0.00162223	0.00671813	0.00639739	0.0043204	0.00506647	0.00776321	0.00383676	0.00296939	0.00620778	0.00753966	0.00708457	0.00588908	0.00522684	0.0073665	0.00682429	0.00530576	0.00396089	0.00448649	0.00461672	0.0027336	0.00705737	0.00607421	0.00620945	0.00504227	0.00461639
0.00476076	0.00260748	0.00401519	0.00544708	0.00517143	0.00397462	0.00689955	0.00510662	0.00458412	0.00757394	0.00851579	0.00450223	0.00506647	0.00715455	0.00386503	0.00498958	0.00724523	0.0102758	0.00836533	0.00335845	0.00430345	0.00429656	0.00398564	0.00269474	0.0046074	0.00583386	0.00580946	0.00263872	0.00674909	0.00524736	0.00541989	0.00528573	0.00615016
0.00307231	0.00178721	0.00269546	0.00376083	0.00517143	0.0013551	0.00581685	0.00605275	0.00890906	0.0095084	0.00640905	0.010043	0.00506647	0.00767659	0.00449898	0.00406232	0.00571	0.00489856	0.00900036	0.00254051	0.00255343	0.00752635	0.00702838	0.00527247	0.00723773	0.00550896	0.00599974	0.00520945	0.00512073	0.00524736	0.00573146	0.00506238	0.00450739
0.00274637	0.00523636	0.00264977	0.00188572	0.00406147	0.00189663	0.0050826	0.00544211	0.00642916	0.00528701	0.00343087	0.0110351	0.0101887	0.00606414	0.00513033	0.00570262	0.00364799	0.00412767	0.00579674	0.00509472	0.00255343	0.00531483	0.00700812	0.00141396	0.00799016	0.00270527	0.00450255	0.0078379	0.00358029	0.0066564	0.00306341	0.00248793	0.00362778
0.00378291	0.0027502	0.00391865	0.00385934	0.00387857	0.00394463	0.00150804	0.00604281	0.0089489	0.00665919	0.00589498	0.00812325	0.0146596	0.00496195	0.00579428	0.00973976	0.00234554	0.00616916	0.0044787	0.00889066	0.00526734	0.00612951	0.00445172	0.00781106	0.00365305	0.00392788	0.00530074	0.00664105	0.000587383	0.00778916	0.00493687	0.00267105	0.00616534
0.00411955	0.00250757	0.0014472	0.00544708	0.00717827	0.00518859	0.00355478	0.00545204	0.00575435	0.00281147	0.00517613	0.00616771	0.01159	0.00717469	0.00702283	0.0134039	0.00811434	0.00933307	0.00516739	0.00427144	0.0110278	0.0029384	0.00901489	0.00410419	0.00445683	0.00676316	0.00392791	0.00786676	0.0036377	0.00662577	0.00319132	0.00319241	0.00520203
0.00617127	0.000231933	0.00258345	0.0112006	0.00447255	0.00595753	0.0050826	0.0032541	0.00830408	0.00600023	0.00465795	0.0050443	0.00814937	0.00588586	0.00775267	0.00728116	0.00584129	0.006129	0.00448302	0.0062897	0.0107012	0.00659726	0.00901758	0.00527472	0.00996725	0.00517511	0.0051533	0.00791615	0.00769706	0.00872852	0.000895619	0.00530186	0.0042208
0.0058454	0.00341389	0.00264977	0.00844643	0.0016989	0.006483	0.00684022	0.00623848	0.00962371	0.00663127	0.00593064	0.00711299	0.00902377	0.00691082	0.00519208	0.00403715	0.00862501	0.00937323	0.00452235	0.00722854	0.0076603	0.00788979	0.00706229	0.00916069	0.00733693	0.00291963	0.00533131	0.00413705	0.00629918	0.00562474	0.00517083	0.00573061	0.00258856
0.00447756	0.0103692	0.0076428	0.00165132	0.00237766	0.00546275	0.00412845	0.00765993	0.00677144	0.00537386	0.00801836	0.0108815	0.00871874	0.00791025	0.00569252	0.0056271	0.00514616	0.00678493	0.00508872	0.00717797	0.00831891	0.00928159	0.00814477	0.00675594	0.0049939	0.00637668	0.00513292	0.00897634	0.0037511	0.00397678	0.00517083	0.00387677	0.00618558
0.00411955	0.00304994	0.00421999	0.00161206	0.00366549	0.00443429	0.0025413	0.00583721	0.00443467	0.0031836	0.0113738	0.00921203	0.00408884	0.0076061	0.00710459	0.00905693	0.00828107	0.0123759	0.00948237	0.0067998	0.0108979	0.0111129	0.00549802	0.0117297	0.00367874	0.00541053	0.00535169	0.00548721	0.0046722	0.00698763	0.00537965	0.00586953	0.00426635
0.00713302	0.00678093	0.00397465	0.00352427	0.00602806	0.00538159	0.00686118	0.010545	0.00639923	0.00716432	0.00714099	0.00563054	0.0040556	0.00736704	0.0070287	0.00933793	0.00667334	0.00409253	0.00922344	0.00716809	0.00887516	0.00407107	0.00398564	0.00564006	0.00402569	0.00653841	0.00570486	0.00776603	0.00336876	0.00305763	0.00605597	0.00643509	0.00191417
0.00424251	0.0055004	0.00274186	0.00567617	0.007534	0.00512719	0.00374037	0.00825943	0.00754965	0.00514417	0.00543321	0.00571424	0.00702541	0.00740872	0.00711459	0.0106964	0.00883201	0.00537769	0.00634447	0.00762154	0.00639427	0.00657202	0.00454767	0.0116188	0.00842644	0.00872703	0.00785581	0.00667698	0.00261706	0.00436436	0.00427563	0.0104026	0.00359975
0.00274637	0.00575199	0.00264977	0.00759898	0.00562778	0.00540206	0.00297882	0.00459036	0.00954023	0.00470508	0.0063883	0.00830046	0.0082871	0.00979767	0.0064265	0.00337029	0.0110777	0.00645089	0.00950169	0.00842846	0.0057441	0.00746919	0.00420049	0.00820161	0.00554794	0.00603229	0.00727369	0.00166066	0.00425701	0.00524736	0.00626981	0.0103137	0.00289773
0.00768866	0.00915462	0.0075397	0.00895545	0.00729074	0.00626882	0.0046611	0.00472145	0.00394792	0.0032229	0.00559813	0.00876837	0.0115962	0.00850884	0.00583929	0.010727	0.0084921	0.00645089	0.00979981	0.00648587	0.00573145	0.00252114	0.00486383	0.0129765	0.00607828	0.0040579	0.00596948	0.00746385	0.00654266	0.00650326	0.00479344	0.00581317	0.00535978
0.00666293	0.00144826	0.010384	0.00797331	0.00459328	0.00632449	0.0042384	0.0113123	0.00814092	0.0061578	0.00668104	0.00625603	0.0105451	0.00884963	0.0092166	0.014473	0.00652594	0.00685471	0.00888598	0.0114573	0.00640271	0.0015045	0.00906431	0.00956224	0.00421736	0.00476771	0.00466527	0.00669238	0.00761559	0.00752877	0.00276908	0.00326573	0.00983087
0.00451496	0.00268239	0.00453821	0.00835732	0.00492817	0.00377138	0.00381195	0.00522767	0.0048517	0.00757394	0.00922642	0.00829583	0.0123079	0.00819825	0.0158699	0.0156667	0.00907124	0.00922814	0.00970544	0.0152431	0.0057307	0.00550993	0.008463	0.0142647	0.00603519	0.00711281	0.00562845	0.00903405	0.0075656	0.00475237	0.00387812	0.00253633	0.00695844
0.00606441	0.00143756	0.00156062	0.00491874	0.00517143	0.008088	0.00297764	0.00916592	0.00410224	0.0102693	0.00944602	0.0100589	0.014463	0.00570861	0.0151332	0.00443302	0.0103503	0.0107052	0.0101517	0.00973305	0.00885903	0.0112661	0.00477802	0.00722024	0.00899589	0.00846018	0.00560881	0.00802201	0.0062867	0.00534924	0.00422533	0.00579808	0.00417799
0.007833	0.00292153	0.00493047	0.00212541	0.00932955	0.00903098	0.00585877	0.0101517	0.00511938	0.00868026	0.0112545	0.0101085	0.00868971	0.0106942	0.0121349	0.0102455	0.00964312	0.0130886	0.00871848	0.00791569	0.0108766	0.00307959	0.00504765	0.007877	0.00864496	0.00912931	0.0026186	0.00670778	0.00785119	0.00421655	0.00595781	0.00646129	0.00547344
0.00343038	0.00697902	0.00529953	0.00575691	0.0103429	0.00581498	0.0100972	0.00633663	0.00486664	0.00935123	0.0120113	0.0107141	0.00769774	0.0115896	0.0134152	0.00945783	0.00861212	0.0129192	0.00740579	0.00811454	0.00960481	0.0143221	0.00927192	0.0116491	0.0114108	0.00711423	0.00592798	0.0029871	0.00836729	0.00669171	0.00340314	0.00646129	0.00517078
0.00711159	0.0096257	0.00410798	0.0096767	0.0113723	0.00767509	0.0106164	0.0059683	0.00507837	0.0109823	0.0145403	0.00882725	0.0186205	0.00698982	0.0130239	0.0146131	0.0131743	0.00498391	0.00972545	0.00762154	0.00954098	0.0155709	0.0127648	0.0119663	0.00924209	0.0083296	0.0115674	0.00263872	0.0101817	0.00587556	0.00904895	0.00646129	0.000783871
0.0115144	0.00970781	0.00278825	0.0101464	0.00856241	0.00920414	0.00853614	0.00552656	0.0104816	0.0131186	0.0143435	0.00944377	0.0220633	0.0136968	0.0115677	0.0191372	0.00926938	0.00472948	0.0117787	0.00838892	0.0126097	0.0154936	0.0119569	0.00953929	0.010596	0.0193788	0.0136344	0.00383168	0.00874128	0.00896311	0.00843502	0.00585234	0.00492644
0.00384721	0.0122688	0.00619349	0.0102748	0.0118348	0.00866402	0.0108623	0.0102171	0.0117564	0.0138856	0.017279	0.0156957	0.0125884	0.0142805	0.015398	0.015441	0.0151944	0.0116556	0.0159799	0.0157537	0.0135385	0.0129758	0.0104259	0.00930714	0.0153998	0.0115376	0.0122572	0.00870939	0.00492725	0.00638076	0.00358121	0.00456511	0.00910355
0.00564223	0.00831131	0.0078005	0.00794556	0.00988545	0.00895927	0.0102926	0.0136133	0.0130313	0.0147546	0.01597	0.0183293	0.00887591	0.0118597	0.0173116	0.0144726	0.0217268	0.0208046	0.015078	0.0150217	0.0132576	0.0130044	0.0120126	0.00810397	0.0072476	0.00821722	0.00810275	0.0163317	0.00902133	0.010301	0.00244011	0.0068712	0.0105802
0.00917412	0.0110758	0.0114621	0.00617892	0.0110687	0.00839948	0.00889456	0.0106759	0.0140783	0.0168761	0.014998	0.0182271	0.0132988	0.0152283	0.0160761	0.018264	0.0207216	0.0222465	0.012317	0.0174527	0.017657	0.0142263	0.0190997	0.0163635	0.0107726	0.0055956	0.00812478	0.00890872	0.012104	0.0123832	0.010804	0.00855648	0.0171476
0.010542	0.0151458	0.0107582	0.0118947	0.00962709	0.0105072	0.0112788	0.0181419	0.0138554	0.0168134	0.020287	0.0201772	0.0158378	0.0153417	0.0242901	0.0209116	0.0203446	0.0246651	0.0174642	0.0268276	0.0244813	0.011937	0.0219075	0.022056	0.0120878	0.0144484	0.0109954	0.0137783	0.0119249	0.0108572	0.00441158	0.00940543	0.0172631
0.00913678	0.0164726	0.00595659	0.012735	0.0130471	0.0152904	0.0119167	0.0196523	0.0141058	0.0232443	0.028842	0.0267908	0.0233025	0.0246466	0.0295619	0.0254279	0.0254256	0.0268304	0.024654	0.0319715	0.0299386	0.0298578	0.0262217	0.0214154	0.0150026	0.0249736	0.0133314	0.0180148	0.0201594	0.0110918	0.0099473	0.0135064	0.0130051
0.0128341	0.0137958	0.0156987	0.0131121	0.0142214	0.0125772	0.00751151	0.019527	0.0226066	0.0290568	0.0324936	0.0364344	0.0304287	0.0454399	0.0279953	0.0412232	0.042036	0.0342682	0.0257721	0.0337644	0.0346255	0.031318	0.0303219	0.0248209	0.0264494	0.0222522	0.017244	0.0126602	0.0267687	0.0120011	0.0182212	0.0159511	0.0163931
0.015105	0.0206553	0.0149229	0.0134986	0.012243	0.0183256	0.0144417	0.0261801	0.0345235	0.034518	0.0369855	0.0461904	0.0401745	0.0483509	0.0334638	0.0381806	0.0470138	0.0345934	0.0358205	0.043823	0.0452204	0.058361	0.0364595	0.0335034	0.0352762	0.0386534	0.0246967	0.0246015	0.0228176	0.0210663	0.019982	0.0198128	0.0303046
0.0269131	0.0316133	0.0180092	0.016537	0.0244302	0.025883	0.0319551	0.0358988	0.0437963	0.0559164	0.0566284	0.0577454	0.0519313	0.0600397	0.0531804	0.0537461	0.0521705	0.0765154	0.0584087	0.0559051	0.0584971	0.0467283	0.0507617	0.0416022	0.0429593	0.0384896	0.0382393	0.0321466	0.0312877	0.0290298	0.0261939	0.0242432	0.0231753
0.0311504	0.0316273	0.0231084	0.0273888	0.0284429	0.0325554	0.0339999	0.0509444	0.0588729	0.0806639	0.0853381	0.0809858	0.0718503	0.0929567	0.0691005	0.0721931	0.0776347	0.0844224	0.0825169	0.0799431	0.0791378	0.0815649	0.0840132	0.0787226	0.0567084	0.0501289	0.0456483	0.0352775	0.0465457	0.0379714	0.0304898	0.0316469	0.0418269
0.0499578	0.0384406	0.0272524	0.0389353	0.0411066	0.0396216	0.0488578	0.0776254	0.0615747	0.106616	0.106142	0.123593	0.112887	0.134398	0.0951368	0.102274	0.0913576	0.124418	0.105404	0.135474	0.112233	0.120321	0.120536	0.0988675	0.0709684	0.0722343	0.0544868	0.0516054	0.0639454	0.0334909	0.0398131	0.0458554	0.046618
0.0613123	0.0493612	0.0300819	0.0463173	0.0568793	0.0618522	0.0693529	0.091772	0.083183	0.120258	0.136958	0.170418	0.159199	0.185372	0.153098	0.14585	0.148089	0.124517	0.155179	0.171395	0.15964	0.14757	0.161417	0.125338	0.116792	0.0957715	0.0820569	0.0597761	0.085343	0.0491723	0.0537696	0.0574129	0.0649219
0.0724365	0.0711348	0.0563366	0.0551877	0.0819739	0.084636	0.0991349	0.121094	0.125247	0.166719	0.197504	0.220098	0.218667	0.252352	0.205893	0.181748	0.215411	0.200792	0.20823	0.210699	0.222109	0.193848	0.226975	0.194602	0.153121	0.101709	0.107454	0.105945	0.106933	0.0775183	0.0817421	0.065832	0.0634785
0.0888506	0.0795848	0.085571	0.0802918	0.0892072	0.094084	0.120881	0.149761	0.158956	0.226469	0.263031	0.289881	0.293711	0.308933	0.270235	0.26354	0.272625	0.255728	0.265596	0.301386	0.290377	0.275957	0.28567	0.240291	0.195683	0.14599	0.141373	0.123601	0.130992	0.113993	0.119898	0.0925504	0.102076
0.107017	0.109263	0.0978917	0.101415	0.13023	0.120028	0.149119	0.211343	0.193124	0.291516	0.349005	0.364182	0.386928	0.360841	0.37773	0.310961	0.351832	0.325128	0.353836	0.399337	0.377478	0.368803	0.319312	0.312158	0.243712	0.213153	0.177361	0.152245	0.179218	0.125937	0.133149	0.114472	0.122245
0.131392	0.118023	0.117111	0.125572	0.159035	0.147341	0.170157	0.241989	0.254949	0.369983	0.446883	0.44615	0.489813	0.490989	0.445552	0.42401	0.444861	0.436034	0.421538	0.440318	0.477408	0.439176	0.406198	0.362848	0.301639	0.231283	0.213855	0.192714	0.204191	0.134514	0.133305	0.129191	0.127706
0.134513	0.148861	0.137123	0.13779	0.155697	0.166364	0.200755	0.262551	0.292808	0.421763	0.484011	0.545499	0.558433	0.593934	0.513781	0.504802	0.517239	0.502866	0.470313	0.524645	0.528561	0.495162	0.490154	0.409203	0.325909	0.252082	0.265112	0.198112	0.203495	0.163572	0.137048	0.159121	0.120505
0.155399	0.159162	0.142635	0.148394	0.175091	0.177628	0.241547	0.287846	0.315559	0.452532	0.496501	0.589125	0.591267	0.63738	0.612846	0.531803	0.546554	0.550826	0.555654	0.634798	0.584646	0.556993	0.547851	0.424041	0.39922	0.297781	0.282135	0.24766	0.222718	0.171046	0.161994	0.177906	0.169297
0.189082	0.163471	0.146368	0.172178	0.192925	0.187299	0.258848	0.325599	0.364811	0.449836	0.565667	0.593988	0.615839	0.671539	0.638389	0.540825	0.590486	0.56491	0.580119	0.659249	0.641735	0.637715	0.588173	0.464683	0.393993	0.322803	0.279569	0.259476	0.233267	0.181916	0.214938	0.187114	0.177818
0.180945	0.180725	0.184069	0.187895	0.204874	0.205325	0.264086	0.340637	0.354019	0.434744	0.574195	0.596378	0.626028	0.707037	0.62714	0.551135	0.577289	0.524424	0.542729	0.646331	0.607152	0.582709	0.609813	0.492079	0.4069	0.312471	0.307017	0.264295	0.250347	0.176897	0.196607	0.182739	0.168386
0.174811	0.191986	0.172609	0.197769	0.218312	0.212456	0.247514	0.327191	0.332707	0.466359	0.511726	0.586	0.611501	0.655339	0.596621	0.524229	0.554939	0.532421	0.556007	0.589937	0.58762	0.541724	0.549895	0.501488	0.37343	0.308748	0.311935	0.230302	0.264671	0.211022	0.198601	0.179115	0.186722
0.195291	0.185995	0.170416	0.177371	0.218696	0.191971	0.228265	0.303135	0.271189	0.428017	0.458097	0.537532	0.534554	0.53854	0.53021	0.499721	0.537735	0.498458	0.496192	0.51652	0.529122	0.486893	0.470079	0.437398	0.378554	0.315056	0.277578	0.256611	0.234691	0.201263	0.187682	0.182358	0.215837
0.20181	0.192131	0.190224	0.168894	0.19527	0.204553	0.225611	0.260433	0.268449	0.380038	0.426078	0.463907	0.466514	0.468762	0.458777	0.410298	0.443059	0.409665	0.422418	0.479028	0.476775	0.466844	0.420405	0.370254	0.319706	0.262518	0.256923	0.232551	0.251786	0.202523	0.193392	0.189168	0.176148
0.191658	0.167945	0.160587	0.185902	0.198894	0.206887	0.205151	0.21943	0.253407	0.339951	0.39085	0.362083	0.404521	0.426717	0.373122	0.391101	0.371607	0.368755	0.395511	0.416503	0.412885	0.393843	0.376216	0.336005	0.303115	0.254838	0.216145	0.222386	0.248808	0.198869	0.178772	0.188975	0.181609
0.176879	0.175401	0.192743	0.197215	0.170835	0.170464	0.209628	0.201116	0.239795	0.277776	0.324034	0.31252	0.32688	0.360708	0.343815	0.320004	0.325318	0.305164	0.327344	0.349533	0.357766	0.306648	0.30686	0.276601	0.248902	0.239598	0.204826	0.220582	0.195532	0.193912	0.190698	0.176147	0.185204
0.167822	0.202943	0.168867	0.173723	0.174409	0.189359	0.221919	0.205207	0.217768	0.242886	0.274252	0.271506	0.316998	0.299525	0.294334	0.274251	0.291397	0.259233	0.268749	0.297432	0.305505	0.301038	0.255977	0.281936	0.20983	0.180455	0.198119	0.209687	0.179096	0.176985	0.16687	0.161038	0.15658
0.16047	0.162747	0.161363	0.156873	0.167101	0.209258	0.197388	0.191004	0.19499	0.226801	0.242435	0.214725	0.282251	0.27884	0.27998	0.271749	0.263824	0.255879	0.263264	0.237373	0.256426	0.243199	0.236625	0.231912	0.207134	0.200003	0.199423	0.189128	0.177403	0.155047	0.171272	0.170527	0.158271
0.16219	0.16587	0.16373	0.172645	0.159426	0.170621	0.164768	0.169675	0.197381	0.192035	0.206269	0.206443	0.233171	0.222434	0.248548	0.213048	0.253823	0.227876	0.226391	0.214664	0.240946	0.229155	0.208005	0.22153	0.187222	0.200468	0.201535	0.191036	0.169868	0.15954	0.135166	0.166629	0.132682
0.156538	0.160055	0.158033	0.175453	0.170508	0.166185	0.157292	0.160383	0.173503	0.171456	0.186493	0.165609	0.208152	0.225278	0.241322	0.222084	0.223234	0.16687	0.220165	0.211578	0.223522	0.216425	0.211023	0.213493	0.182622	0.207667	0.189897	0.191577	0.165825	0.167995	0.187051	0.142992	0.157975
0.163211	0.159512	0.153226	0.162452	0.154743	0.163169	0.172711	0.167718	0.181246	0.165995	0.18476	0.174113	0.186457	0.200065	0.230324	0.202734	0.189838	0.184443	0.214085	0.197625	0.203277	0.213018	0.205488	0.179501	0.168768	0.183092	0.159084	0.164161	0.143392	0.143048	0.147277	0.139586	0.15261
0.167486	0.169557	0.169901	0.164254	0.169259	0.161982	0.181703	0.166271	0.174218	0.169423	0.185671	0.183684	0.173625	0.186463	0.213352	0.210471	0.186419	0.181767	0.171628	0.198619	0.203217	0.186738	0.180817	0.168342	0.166754	0.169215	0.159777	0.175705	0.171001	0.16756	0.131903	0.145239	0.169996
0.16655	0.140505	0.160512	0.183649	0.16971	0.158715	0.167817	0.161116	0.160334	0.172748	0.184359	0.199108	0.176487	0.203137	0.198427	0.183882	0.18563	0.172738	0.163085	0.204553	0.196419	0.181897	0.172974	0.164369	0.196127	0.181342	0.157088	0.18282	0.156063	0.189362	0.155081	0.138019	0.15225
0.184503	0.177348	0.182893	0.174733	0.171101	0.1504	0.155019	0.170389	0.165517	0.167346	0.176998	0.201113	0.19984	0.180893	0.19469	0.172649	0.18367	0.161428	0.193558	0.190448	0.175524	0.180486	0.173555	0.177163	0.184107	0.186807	0.169423	0.15253	0.160797	0.154803	0.12942	0.151453	0.168311
0.168475	0.164159	0.179604	0.185999	0.169385	0.17244	0.158276	0.165094	0.170715	0.170553	0.1775	0.174231	0.188289	0.187143	0.182094	0.200093	0.191634	0.179292	0.186436	0.180796	0.181615	0.162819	0.170923	0.178739	0.168718	0.146234	0.161044	0.171446	0.166687	0.162429	0.136952	0.169433	0.157234
0.145392	0.157325	0.174187	0.179303	0.177019	0.168768	0.164605	0.161942	0.159142	0.182581	0.177113	0.174835	0.169115	0.17333	0.159794	0.165455	0.187004	0.170296	0.176411	0.175269	0.171927	0.177204	0.144345	0.196842	0.162142	0.150325	0.169512	0.161101	0.148772	0.166031	0.182933	0.176558	0.139621
0.157173	0.156761	0.174566	0.174016	0.174658	0.152459	0.170933	0.15495	0.166037	0.17819	0.17097	0.166057	0.172736	0.183569	0.156945	0.169064	0.186411	0.1613	0.158334	0.160297	0.168954	0.151237	0.172062	0.166995	0.156116	0.172542	0.178814	0.155684	0.136743	0.155292	0.14546	0.170578	0.164294
0.175115	0.138408	0.172883	0.156231	0.166441	0.1591	0.179172	0.149007	0.160425	0.166904	0.161485	0.142933	0.172115	0.170426	0.175242	0.168291	0.181933	0.162554	0.170256	0.167441	0.158814	0.171014	0.169132	0.166137	0.165363	0.155151	0.154875	0.165766	0.145479	0.151658	0.176411	0.161591	0.152636
0.162426	0.189735	0.159291	0.163084	0.16084	0.159812	0.173507	0.153199	0.169057	0.165496	0.164446	0.159555	0.166002	0.171823	0.182697	0.172991	0.174603	0.166391	0.170659	0.176869	0.158448	0.183071	0.147991	0.167836	0.175208	0.154581	0.174286	0.163863	0.169359	0.159214	0.193482	0.144286	0.180139
0.149923	0.161467	0.159964	0.163707	0.157355	0.164536	0.165777	0.159878	0.171392	0.159013	0.168242	0.162012	0.172032	0.18666	0.169986	0.162641	0.193746	0.166433	0.181999	0.164062	0.175597	0.173957	0.164792	0.168545	0.161076	0.180505	0.172112	0.150306	0.172708	0.175776	0.15751	0.152711	0.145017
0.169505	0.153139	0.172475	0.169437	0.168031	0.173632	0.164645	0.178562	0.168988	0.167174	0.178237	0.15828	0.185133	0.176599	0.172014	0.151042	0.188672	0.190491	0.185906	0.151977	0.161677	0.139537	0.159813	0.151658	0.161683	0.145966	0.177073	0.155383	0.157629	0.167548	0.161418	0.16794	0.133594
0.171472	0.141817	0.153665	0.165265	0.161364	0.174443	0.181689	0.194828	0.171309	0.182662	0.183505	0.169788	0.165219	0.182293	0.164078	0.166643	0.169178	0.172029	0.155305	0.156726	0.16382	0.154231	0.159547	0.159341	0.19226	0.145521	0.163909	0.157335	0.172118	0.166007	0.179018	0.164461	0.15346
0.145291	0.139063	0.171088	0.167569	0.13585	0.155611	0.184385	0.184138	0.201714	0.18082	0.156398	0.165613	0.156615	0.186722	0.179942	0.149359	0.169795	0.180387	0.15242	0.169086	0.159953	0.161524	0.176011	0.14251	0.159861	0.155706	0.178918	0.165846	0.159104	0.169845	0.168527	0.154416	0.152387
0.142725	0.148417	0.161756	0.157635	0.148176	0.133496	0.140189	0.160722	0.185342	0.165965	0.165159	0.168137	0.154471	0.163932	0.171388	0.181503	0.173919	0.13058	0.165269	0.162829	0.15406	0.161073	0.188974	0.162517	0.16883	0.172421	0.161046	0.160082	0.163263	0.165966	0.148293	0.157555	0.125897
0.15603	0.149886	0.135717	0.147913	0.14302	0.158733	0.132483	0.143561	0.176304	0.159199	0.17079	0.172818	0.149378	0.166909	0.151855	0.16634	0.177521	0.167647	0.164425	0.158607	0.160072	0.138517	0.147038	0.159625	0.146629	0.163475	0.175849	0.143393	0.161995	0.167925	0.138759	0.15018	0.155636
0.15213	0.149886	0.133312	0.139352	0.146327	0.163857	0.145835	0.165956	0.162256	0.150312	0.16211	0.165201	0.158621	0.17303	0.160244	0.155019	0.166113	0.15412	0.152166	0.162686	0.152039	0.147203	0.14169	0.178238	0.167672	0.160596	0.160093	0.159808	0.180132	0.150341	0.144444	0.150677	0.141621
0.142004	0.151061	0.137047	0.140905	0.150355	0.142801	0.139772	0.171278	0.14735	0.155247	0.166636	0.157102	0.18534	0.188638	0.154937	0.1667	0.151129	0.180725	0.141177	0.1577	0.158313	0.160312	0.145095	0.173394	0.153215	0.155207	0.163671	0.162749	0.131684	0.153964	0.138684	0.150329	0.136297
0.140102	0.12786	0.135889	0.148646	0.138662	0.137761	0.145056	0.145539	0.158948	0.155441	0.168964	0.152781	0.184081	0.161899	0.161619	0.141694	0.155163	0.15237	0.14591	0.162624	0.154238	0.153365	0.14864	0.175687	0.171489	0.150386	0.178778	0.15235	0.143473	0.138928	0.129816	0.15575	0.124966
0.134439	0.137735	0.119088	0.130174	0.143408	0.149879	0.153536	0.152394	0.181354	0.153658	0.169897	0.167294	0.179098	0.13705	0.152951	0.155652	0.157418	0.155855	0.144957	0.166608	0.143538	0.147421	0.168181	0.154877	0.155985	0.153061	0.152489	0.150991	0.173452	0.147523	0.141369	0.138541	0.131204
0.126317	0.144897	0.134211	0.133868	0.155452	0.137946	0.145323	0.154017	0.125556	0.15317	0.151553	0.139499	0.161434	0.14485	0.152014	0.142999	0.14917	0.152449	0.161013	0.166383	0.149647	0.160847	0.194955	0.14722	0.168789	0.133416	0.13128	0.160245	0.155981	0.13961	0.139788	0.151975	0.12132
0.142191	0.104217	0.136551	0.121325	0.145797	0.141418	0.155038	0.140732	0.170176	0.142004	0.147944	0.145094	0.151087	0.143466	0.146638	0.150128	0.156851	0.140081	0.159964	0.155447	0.162336	0.147162	0.151384	0.157185	0.143114	0.125293	0.143155	0.141007	0.134805	0.122532	0.140812	0.122495	0.157188
0.139456	0.124973	0.128241	0.130383	0.128541	0.139666	0.169358	0.143114	0.172767	0.14328	0.143562	0.150427	0.154527	0.153672	0.139417	0.154777	0.160858	0.141761	0.143573	0.160971	0.144745	0.128858	0.166286	0.147513	0.147749	0.141966	0.143241	0.116955	0.132561	0.130824	0.133737	0.108907	0.130086
0.135074	0.142067	0.135099	0.122701	0.127429	0.13927	0.146854	0.140598	0.13472	0.134486	0.14602	0.142877	0.151355	0.138175	0.135143	0.155262	0.151115	0.150361	0.146227	0.142089	0.142463	0.136653	0.136475	0.140367	0.115775	0.141497	0.125144	0.132242	0.138352	0.160548	0.126011	0.109842	0.144336
0.132873	0.115937	0.135439	0.123756	0.126002	0.134676	0.140329	0.117333	0.138175	0.130565	0.149628	0.139315	0.140869	0.144838	0.114684	0.156384	0.154029	0.143745	0.128888	0.124746	0.128611	0.138841	0.125775	0.136774	0.151951	0.15997	0.138306	0.140245	0.109332	0.128893	0.124208	0.113317	0.168935
0.123324	0.108875	0.124682	0.116217	0.122822	0.133732	0.134412	0.126319	0.144517	0.140067	0.15714	0.133018	0.12642	0.150587	0.12343	0.121923	0.154917	0.132447	0.119038	0.130058	0.13903	0.133498	0.131889	0.145012	0.12386	0.134177	0.141676	0.143535	0.116311	0.144154	0.132357	0.123449	0.134275
0.135849	0.116523	0.11784	0.115727	0.116799	0.124435	0.117034	0.131515	0.150891	0.129144	0.135736	0.140155	0.12139	0.131886	0.14643	0.129792	0.144507	0.123262	0.131715	0.132645	0.132494	0.133417	0.116529	0.143309	0.134204	0.141401	0.142181	0.129562	0.132777	0.12738	0.116705	0.127711	0.103149
0.125548	0.128355	0.112075	0.110289	0.118461	0.133858	0.114688	0.130544	0.161012	0.122784	0.133672	0.132931	0.141002	0.134317	0.134049	0.139722	0.1318	0.124939	0.150879	0.125106	0.135658	0.129416	0.12321	0.12886	0.129617	0.120655	0.138528	0.126343	0.131126	0.115765	0.122068	0.131736	0.12703
0.111228	0.107187	0.125226	0.109366	0.113909	0.135216	0.128678	0.139653	0.127679	0.125848	0.129538	0.132193	0.128903	0.121624	0.138193	0.136621	0.127779	0.12869	0.139598	0.121077	0.136288	0.131621	0.131019	0.11349	0.124356	0.130605	0.131471	0.127072	0.135393	0.133955	0.132123	0.120783	0.124903
0.104116	0.100646	0.119993	0.117582	0.11616	0.118526	0.126615	0.124095	0.113078	0.113932	0.116381	0.119233	0.118328	0.119137	0.121751	0.127078	0.126016	0.124315	0.110643	0.12187	0.133437	0.129208	0.118234	0.11362	0.11283	0.103033	0.130821	0.123057	0.122743	0.119194	0.122714	0.110812	0.109629
0.0948405	0.107017	0.109503	0.116191	0.124287	0.0975494	0.110156	0.111616	0.110159	0.115019	0.10349	0.114581	0.111097	0.110264	0.0950274	0.102571	0.122707	0.129711	0.115719	0.109344	0.126117	0.112809	0.134761	0.114761	0.127201	0.116507	0.138454	0.103477	0.134371	0.115364	0.103043	0.109207	0.10419
0.102278	0.104231	0.0984932	0.115372	0.117403	0.0983724	0.106278	0.104088	0.124813	0.133132	0.0988699	0.102819	0.107531	0.121188	0.126987	0.116811	0.115271	0.11049	0.124055	0.100983	0.125877	0.115227	0.147665	0.0989041	0.131797	0.129609	0.119192	0.127927	0.0995785	0.0974809	0.112325	0.108506	0.101524
0.118275	0.098752	0.0993292	0.101779	0.111908	0.101113	0.1225	0.112027	0.113187	0.133975	0.0980273	0.116884	0.131586	0.109261	0.115425	0.106263	0.113864	0.1165	0.146388	0.110282	0.131411	0.105416	0.124255	0.109804	0.13203	0.104379	0.0948202	0.118147	0.1075	0.12224	0.110325	0.111197	0.0914146
0.116208	0.0878241	0.0959125	0.0858632	0.105303	0.119505	0.117611	0.107701	0.107751	0.112599	0.108444	0.108318	0.119593	0.122211	0.113156	0.108892	0.117326	0.09198	0.100139	0.112289	0.103617	0.0983957	0.108686	0.112946	0.13203	0.144684	0.117294	0.107308	0.109389	0.104518	0.123553	0.109977	0.104764
0.103256	0.0982692	0.099676	0.100143	0.106676	0.120581	0.106736	0.105436	0.122074	0.1096	0.10036	0.0993537	0.103693	0.108419	0.110386	0.10569	0.10036	0.107434	0.0879936	0.100575	0.112595	0.11369	0.121641	0.11482	0.129575	0.116389	0.124296	0.124806	0.113462	0.0974748	0.107243	0.115916	0.0966401
0.0959413	0.0985202	0.105926	0.10734	0.107526	0.0983703	0.10242	0.114899	0.113194	0.12049	0.092336	0.10498	0.115267	0.123981	0.117024	0.113336	0.095923	0.091334	0.109604	0.107255	0.123249	0.105862	0.115583	0.108128	0.125722	0.0961607	0.11107	0.110647	0.11067	0.104886	0.0968042	0.103628	0.086334
0.0918483	0.090116	0.0978945	0.108123	0.107644	0.0933401	0.108626	0.112205	0.102995	0.115538	0.0899074	0.107758	0.103325	0.102066	0.101182	0.122585	0.105734	0.0913037	0.123796	0.110512	0.110665	0.101496	0.100749	0.109885	0.118125	0.114785	0.110412	0.114511	0.10838	0.103242	0.0832934	0.0996469	0.112957
0.0897539	0.0922799	0.098701	0.0954756	0.105606	0.107568	0.112044	0.105313	0.116775	0.104643	0.0988882	0.117176	0.107946	0.109056	0.107666	0.122096	0.102372	0.104095	0.124464	0.108728	0.10193	0.100203	0.1051	0.107752	0.119931	0.105637	0.111128	0.112389	0.112351	0.0940436	0.0903945	0.108076	0.098483
0.0983024	0.0871287	0.096093	0.0894161	0.0973808	0.108098	0.103311	0.0987403	0.115358	0.101388	0.101334	0.0936216	0.106097	0.112718	0.11536	0.084811	0.100651	0.0865738	0.0925081	0.100137	0.0930081	0.0918894	0.0886641	0.0980612	0.112906	0.0988624	0.104255	0.102597	0.0933649	0.084832	0.10961	0.0906443	0.097538
0.105265	0.107467	0.0776039	0.0930953	0.101253	0.0819273	0.109455	0.0936535	0.0985404	0.10461	0.0906599	0.0933927	0.106705	0.118461	0.10371	0.0972709	0.104169	0.0748567	0.0857054	0.0919331	0.0935705	0.0955208	0.0858482	0.0935341	0.106217	0.106682	0.105071	0.0892341	0.0901434	0.107901	0.096937	0.100796	0.103626
0.0849505	0.0972962	0.08979	0.109962	0.0991189	0.0851388	0.107034	0.0880478	0.102004	0.103311	0.0968134	0.0921653	0.0941192	0.0969688	0.111634	0.111589	0.108293	0.106038	0.090039	0.0974256	0.0825226	0.0953326	0.0853215	0.0827308	0.0864782	0.0910412	0.0868591	0.086495	0.10714	0.0786516	0.0976801	0.100529	0.0785752
0.0813489	0.0795681	0.0978626	0.0862917	0.0884063	0.0872667	0.0967438	0.0904266	0.0882395	0.0964842	0.0830479	0.0960038	0.0846182	0.0896393	0.0964401	0.0962358	0.100735	0.0864127	0.121306	0.0990625	0.0926966	0.0927475	0.106125	0.0968169	0.10118	0.110318	0.096129	0.0976231	0.104754	0.122945	0.0861554	0.0979318	0.0888056
0.090988	0.102713	0.092915	0.0984242	0.0846563	0.0719232	0.0913522	0.0939802	0.128121	0.0985696	0.0867143	0.0808592	0.106009	0.103652	0.0925984	0.0949579	0.0875606	0.0870137	0.111663	0.0902065	0.0993532	0.0832826	0.102497	0.0898181	0.0709524	0.0860726	0.0936835	0.0887386	0.0956723	0.107545	0.0818378	0.0917503	0.0741023
0.0876595	0.0844401	0.0905966	0.0897492	0.0967139	0.0981519	0.0824566	0.0820077	0.0955834	0.102527	0.0985709	0.0838115	0.0877691	0.118407	0.10668	0.083426	0.0990498	0.0788879	0.0805679	0.0867312	0.0954169	0.0794721	0.0844408	0.0848527	0.0956838	0.0995409	0.10246	0.0929079	0.0946651	0.105952	0.089064	0.0907425	0.0752233
0.0875735	0.0900633	0.0794942	0.0709617	0.106613	0.0801307	0.0807861	0.0756011	0.093313	0.0843829	0.0993749	0.0818302	0.0839841	0.08675	0.103414	0.0883907	0.105931	0.0994211	0.0687839	0.0956808	0.0988993	0.0947161	0.0893382	0.086912	0.09079	0.0910157	0.0844061	0.102741	0.0781787	0.0865353	0.0829013	0.0907787	0.0957
0.0938201	0.0866773	0.0728686	0.0887939	0.100121	0.087925	0.0892215	0.0794809	0.110815	0.0718073	0.0860873	0.0985548	0.0842335	0.0976221	0.0863266	0.10785	0.095223	0.0933548	0.0948132	0.0957264	0.0773584	0.0912044	0.0846327	0.0822442	0.0921221	0.0996686	0.109503	0.101775	0.0862289	0.0826665	0.0857566	0.104438	0.0880393
0.0831765	0.0889821	0.0841374	0.0836576	0.0950193	0.0887815	0.0786331	0.0812415	0.0826194	0.0795785	0.0965995	0.095106	0.0938633	0.100952	0.0956585	0.0943585	0.091252	0.0916027	0.0969516	0.0911877	0.0877589	0.0834222	0.112792	0.100542	0.0900893	0.0962353	0.0821687	0.0872621	0.0855711	0.0853162	0.0887594	0.083739	0.103686
0.0738688	0.0897417	0.0834194	0.0818249	0.0911429	0.097715	0.0832377	0.0726367	0.0896927	0.0838238	0.0922596	0.0942676	0.0935481	0.0894875	0.0979054	0.0731727	0.0876242	0.0937736	0.0778678	0.0910574	0.0698484	0.0807899	0.0883231	0.108888	0.0921016	0.108849	0.0985162	0.0888567	0.0897925	0.0970756	0.0646111	0.0771016	0.077088
0.0683759	0.0873624	0.0797573	0.0908567	0.0769984	0.0643653	0.0815501	0.0842662	0.0771392	0.0835647	0.083978	0.0860123	0.106943	0.0804806	0.0921168	0.0715781	0.0940631	0.0844591	0.0849208	0.101811	0.0764854	0.0785448	0.0919971	0.0825777	0.0693108	0.0891479	0.0981951	0.0974022	0.0860062	0.085315	0.0849985	0.0992297	0.0741289
0.0856818	0.0675522	0.0752918	0.0844241	0.0748549	0.0755998	0.091859	0.0941804	0.110825	0.0865566	0.0976347	0.0943755	0.102486	0.0825569	0.0960117	0.0864044	0.0895928	0.0857977	0.100382	0.093832	0.0857123	0.0882771	0.070259	0.0759608	0.078669	0.0777555	0.0812418	0.0909752	0.0947258	0.106097	0.0894307	0.0763199	0.0963036
0.095963	0.0744878	0.0809552	0.0885869	0.0903563	0.0910189	0.0889616	0.0903043	0.101576	0.0963862	0.0884725	0.0825019	0.0790574	0.079498	0.0858024	0.086604	0.0815453	0.086442	0.0912516	0.0891751	0.0799717	0.078934	0.0827068	0.0835351	0.0954262	0.0796309	0.0999656	0.0857583	0.0863631	0.0894033	0.0818199	0.0906829	0.0941904
0.083673	0.0708146	0.0819884	0.0749425	0.0850509	0.0909584	0.0808883	0.0854192	0.100957	0.0946057	0.0749855	0.0789716	0.0844255	0.0737247	0.0920702	0.0775036	0.0908018	0.0970957	0.0816473	0.095744	0.107319	0.0842733	0.0856058	0.0850939	0.0954219	0.077285	0.0845696	0.0959945	0.0862594	0.0801647	0.0811967	0.094189	0.0866947
0.0925859	0.0673799	0.085134	0.0714597	0.0668021	0.0703237	0.0660056	0.080017	0.0819958	0.0904062	0.0904575	0.0790246	0.0957538	0.0850356	0.0882293	0.0799494	0.0943555	0.0802574	0.0776123	0.0961954	0.0926629	0.0854384	0.0776674	0.0802961	0.0905216	0.100943	0.0987804	0.0888291	0.0837729	0.0993181	0.0814406	0.0757255	0.0777701
0.0772083	0.0732764	0.081635	0.0725799	0.0650831	0.0669145	0.0771241	0.0933685	0.0793504	0.0891424	0.0947199	0.088047	0.087917	0.0692801	0.0840942	0.0961556	0.098697	0.0761206	0.0823572	0.0833294	0.0825934	0.0852699	0.08464	0.0874444	0.0796119	0.0940526	0.0699079	0.08227	0.0688852	0.102262	0.097022	0.0855729	0.0916389
0.0676333	0.0785627	0.0801004	0.0697635	0.0832768	0.0875261	0.0757433	0.0969542	0.0726648	0.0809975	0.0779454	0.0892483	0.088277	0.0918647	0.07954	0.10092	0.0902412	0.0887243	0.0903937	0.0961655	0.0817746	0.084718	0.0803541	0.0920332	0.0981419	0.094576	0.075372	0.0859829	0.0796436	0.107428	0.0946288	0.0801199	0.0833604
0.0623597	0.0651749	0.0978795	0.0723517	0.0903675	0.0698091	0.0780302	0.0833622	0.0949666	0.0940521	0.0708007	0.0965661	0.0956681	0.091389	0.0890969	0.0835294	0.0756524	0.0696515	0.0735695	0.0965434	0.0875035	0.0788395	0.0879755	0.0872758	0.0759134	0.0736193	0.0827231	0.0955132	0.0775367	0.0618122	0.0869027	0.0812695	0.104666
0.0663452	0.0707298	0.0943266	0.0782261	0.0868669	0.0708879	0.081283	0.0669505	0.0753575	0.0974145	0.0758372	0.0785525	0.0668	0.0867469	0.0942588	0.0882031	0.0736315	0.0925964	0.0808709	0.0726065	0.0773298	0.075645	0.0746954	0.0796413	0.0880122	0.0840281	0.0866927	0.0970202	0.0821246	0.089462	0.081224	0.0867541	0.0683337
0.0882362	0.0765918	0.0767338	0.0845073	0.0895048	0.0711231	0.0966573	0.0770605	0.0892607	0.0974883	0.0720959	0.0651317	0.0739081	0.103017	0.108869	0.0727416	0.0705691	0.0786387	0.117825	0.0863775	0.0817099	0.0779809	0.0982714	0.0897146	0.0988655	0.0753871	0.103435	0.0876216	0.0772765	0.0753866	0.0832038	0.0837508	0.0939693
0.0956312	0.0607534	0.0782312	0.0961965	0.0805942	0.0869924	0.0955855	0.0847243	0.0866771	0.0814589	0.0848803	0.0799322	0.0842591	0.0785125	0.101488	0.0935665	0.0890354	0.085903	0.0701523	0.0850082	0.0815381	0.0836626	0.0752307	0.0958764	0.103655	0.0707248	0.102196	0.072599	0.0803491	0.0898441	0.0769307	0.104553	0.0741645
0.0923186	0.0669381	0.0783024	0.0867237	0.074399	0.0887108	0.0944981	0.0914976	0.105358	0.0871004	0.077642	0.0733366	0.0729517	0.0919397	0.0647333	0.0826955	0.0928082	0.0931232	0.0889587	0.083658	0.0817675	0.0748762	0.0682028	0.0938349	0.0845216	0.0703369	0.0869381	0.0780825	0.112268	0.090517	0.0689256	0.0952841	0.0869747
0.0849985	0.0823333	0.0881155	0.0936351	0.0806739	0.0826776	0.079689	0.0855717	0.101196	0.0871004	0.0855971	0.0953566	0.0869492	0.0926688	0.0708633	0.0816299	0.0893922	0.0839811	0.0894428	0.0888585	0.0899996	0.0780968	0.101813	0.0898515	0.0838198	0.088529	0.0781794	0.0869146	0.0805504	0.0693426	0.0923096	0.0918773	0.0775093
0.0872529	0.0866313	0.0891801	0.0843916	0.0869003	0.112866	0.0766268	0.0825022	0.0933515	0.0800336	0.0859942	0.096222	0.0799956	0.0847507	0.0866505	0.102819	0.0811442	0.0772206	0.0708276	0.0847797	0.0869518	0.0781999	0.0911156	0.0871765	0.0921201	0.078551	0.0886707	0.0806058	0.0685186	0.101708	0.0885547	0.0830281	0.0920249
0.0917418	0.0828929	0.0822628	0.0729938	0.0903243	0.0917023	0.0931271	0.088451	0.0953722	0.0747648	0.0815408	0.0772939	0.0869878	0.0963214	0.0904998	0.0913589	0.0745594	0.0943033	0.0736894	0.0848046	0.0967267	0.0844938	0.0788365	0.088501	0.0883233	0.0831114	0.0662109	0.0918723	0.0801065	0.0925173	0.0952537	0.0801532	0.100444
0.0737084	0.0969282	0.0805986	0.0742643	0.100524	0.0866226	0.0896528	0.0870631	0.0906411	0.0926479	0.0982084	0.0792686	0.0838661	0.0823915	0.0680006	0.0841001	0.0846117	0.0913027	0.0920732	0.0882829	0.0938894	0.0882354	0.0907469	0.0905681	0.0860612	0.0886513	0.0777932	0.0860844	0.088864	0.111513	0.0942919	0.105219	0.0817071
0.0824174	0.0952685	0.0760318	0.084611	0.0950043	0.0840031	0.0848947	0.0793972	0.0800089	0.0984613	0.0924162	0.0820221	0.0822266	0.102166	0.0823512	0.0822584	0.10101	0.0750207	0.0855739	0.0892503	0.0889443	0.0751591	0.101859	0.0902667	0.0847461	0.0952325	0.087286	0.0777313	0.123186	0.105467	0.0989756	0.0830468	0.0987629
0.0924896	0.103616	0.0862119	0.0698732	0.0890451	0.0816612	0.0982531	0.0879042	0.098201	0.100571	0.0975244	0.103558	0.103734	0.100384	0.084154	0.0824282	0.0787358	0.0819059	0.0791549	0.0909931	0.085677	0.0930395	0.0878926	0.0986036	0.0887718	0.0877315	0.101788	0.093137	0.0857674	0.100067	0.0900688	0.106813	0.100568
0.0896254	0.0972231	0.107244	0.0811162	0.0984293	0.083702	0.0924077	0.092806	0.090788	0.108944	0.0832105	0.0904141	0.103917	0.0856736	0.0923774	0.0992	0.0807076	0.0920823	0.0896572	0.104523	0.0868168	0.094764	0.0962764	0.0932776	0.118482	0.0877497	0.095954	0.0930658	0.113678	0.119139	0.0982919	0.10963	0.105544
0.102417	0.0962037	0.115893	0.0961969	0.0939378	0.0754215	0.0942456	0.0942279	0.107201	0.115335	0.0909894	0.10435	0.0727032	0.0947302	0.0906647	0.0897922	0.0912979	0.0941831	0.102379	0.102514	0.0869438	0.0955292	0.123018	0.0918211	0.103213	0.102033	0.10332	0.0885793	0.105636	0.0977027	0.0982505	0.0777074	0.113098
0.108102	0.0953972	0.111807	0.0927667	0.0859919	0.0859537	0.101992	0.104517	0.0967228	0.103753	0.0937042	0.104313	0.105172	0.104714	0.101394	0.0972174	0.091103	0.110844	0.0954483	0.101624	0.0906573	0.0926551	0.0944038	0.101153	0.0955965	0.0971285	0.100712	0.100137	0.085243	0.117449	0.120073	0.104613	0.123012
