# Supplementary material for: Uniaxial pressure induced stripe order rotation in La1.88Sr0.12CuO4
Source: Nat Commun. 2022 Apr 4;13:1795. doi: 10.1038/s41467-022-29465-4 (PMC8979978; doi:10.1038/s41467-022-29465-4)
Supplement: Supplementary file 2 — Source Data [file 41467_2022_29465_MOESM2_ESM.zip › Source_Data/Figure2f.xlsx]

## Sheet: q_perp
-0.06863
-0.0570464
-0.0453063
-0.0393877
-0.0334421
-0.0274736
-0.0214863
-0.0186869
-0.0154842
-0.0122785
-0.00947151
-0.00626182
-0.00345233
-0.00104376
-0.000240869
0.00256922
0.00537892
0.008589
0.0113965
0.0146029
0.0174062
0.0206068
0.0238033
0.0265966
0.0325681
0.0385173
0.0444401
0.0503325
0.0620097
0.073517

## Sheet: Energy
-0.5
-0.4872
-0.4744
-0.4616
-0.4488
-0.436
-0.4232
-0.4104
-0.3976
-0.3848
-0.372
-0.3592
-0.3464
-0.3336
-0.3208
-0.308
-0.2952
-0.2824
-0.2696
-0.2568
-0.244
-0.2312
-0.2184
-0.2056
-0.1928
-0.18
-0.1672
-0.1544
-0.1416
-0.1288
-0.116
-0.1032
-0.0904
-0.0776
-0.0648
-0.052
-0.0392
-0.0264
-0.0136
-0.0008
0.012
0.0248
0.0376
0.0504
0.0632
0.076
0.0888
0.1016
0.1144
0.1272
0.14
0.1528
0.1656
0.1784
0.1912
0.204
0.2168
0.2296
0.2424
0.2552
0.268
0.2808
0.2936
0.3064
0.3192
0.332
0.3448
0.3576
0.3704
0.3832
0.396
0.4088
0.4216
0.4344
0.4472
0.46
0.4728
0.4856
0.4984
0.5112
0.524
0.5368
0.5496
0.5624
0.5752
0.588
0.6008
0.6136
0.6264
0.6392
0.652
0.6648
0.6776
0.6904
0.7032
0.716
0.7288
0.7416
0.7544
0.7672
0.78
0.7928
0.8056
0.8184
0.8312
0.844
0.8568
0.8696
0.8824
0.8952
0.908
0.9208
0.9336
0.9464
0.9592
0.972
0.9848
0.9976

## Sheet: Intensity
0.00625071	2.26998e-18	0.0134997	0.00570995	0.0056132	0.00635707	0.0055949	0.00882658	0.0041143	0.0031751	0.00309799	0.0103569	0.00628582	0.0148348	0.0247464	0.0131607	0.000412849	0.00946096	0.00494147	0.00627652	0.00440614	0.00799704	0.00375518	0.010126	0.0041019	0.00846388	0.00255765	0.00898816	0.00656687	0.00460964
0.00380366	2.26998e-18	0.00858472	0.00647899	0.00135925	0.00324795	2.10711e-18	0.00624528	0.00361166	0.0027068	0.00477085	0.00516611	0.00516775	0.0156957	0.0063917	0.0151742	0.0029702	0.00946096	0.00766921	0.0030135	0.00637317	0.00451686	0.00825112	0.0082205	0.00458821	0.00421945	0.00705877	0.00477905	0.00523493	0.00328563
0.00119369	0.000150641	0.00910639	0.00647899	0.00184583	0.006269	0.0039691	0.0043888	0.0063297	0.000961506	0.00631378	0.00544619	0.00540372	0.0047625	0.00935155	0.013136	0.00614682	0.00354468	0.00315886	2.0905e-18	0.00637317	0.00313462	0.00762013	0.00564804	0.00184549	0.00750475	0.000877791	0.000749556	0.00328343	0.00527304
2.53374e-18	0.0038997	0.001987	0.00397042	2.14342e-18	7.55354e-05	0.00948958	0.00499137	0.00816036	0.00684341	0.00949839	0.0106123	0.00714328	0.00588475	0.0060739	0.01781	0.000338397	0.00909467	0.00315886	0.00165612	0.00189205	0.00313462	0.00693721	0.00508616	0.00453795	0.00520523	0.00321809	0.00251762	0.00735651	0.00657127
0.00263979	0.0130987	0.00261095	0.000718221	0.00279421	0.00337364	0.00679389	0.00436431	0.00580843	0.00901965	0.00789973	0.0102581	0.00660807	0.0200679	0.000379583	0.0110114	0.00902227	0.00349521	0.00315886	0.00647512	0.00225306	0.000654241	0.00317176	0.00825766	0.00284364	0.00318374	0.00412112	0.0057848	0.00765146	0.00254492
0.0117678	0.00397988	0.0032605	2.15794e-18	0.00361595	0.00949187	0.00452344	0.00690908	0.0068758	0.0058321	0.00472119	0.0110407	0.013739	0.0164335	0.00945336	0.00153349	0.00949264	0.0061489	0.0041121	0.0060533	0.0122488	0.00747802	0.0057996	0.00947735	0.00673153	0.000985774	0.00643619	0.00650883	0.00138344	0.00405211
0.00453611	0.0130185	0.00853356	0.00254668	0.00142234	0.00628184	0.00632639	0.00936792	0.00762667	0.00264454	0.00478962	0.0129187	0.0121754	0.0101306	0.00945336	2.09629e-18	0.0216216	0.0032997	0.0053521	0.00144522	0.00682072	0.00188897	0.00951529	0.00751314	2.13449e-18	0.00221045	0.00457964	0.00395292	0.00328343	0.00861021
0.00536909	0.00406006	0.00713219	0.00835826	0.00465266	0.00332319	0.00494133	0.00745021	0.0100903	0.00054301	0.00796817	0.00556975	0.00628582	0.017802	0.00945336	0.0106419	0.0191048	0.00617363	0.00609291	2.0905e-18	0.00318658	0.010069	0.0068377	0.00631823	0.00295673	0.000960803	0.00470445	0.00325441	0.00328343	0.00575325
0.00760731	0.0129383	0.006521	0.00200222	0.00643539	0.00611853	0.00316319	0.00431532	0.00508858	0.0031751	0.0144434	0.00945222	0.00749018	0.0132205	0.00980527	0.00724218	0.00981411	0.00933965	0.0106546	0.00687063	0.0100957	0.015068	0.00182053	0.00631823	0.00761658	0.00223542	0.0132299	0.00841728	0.00328343	0.00947977
0.00489293	0.00340769	0.00384612	0.00258479	0.0049752	0.000150771	0.00598293	0.00506484	0.00381024	0.00260719	0.0123538	0.0143891	0.0106454	0.0181955	0.0151907	0.0062939	0.00642317	0.00641625	0.00732051	0.00736314	0.00811526	0.00550573	0.00545469	0.00631823	0.00219358	0.000935833	0.00450393	0.00198066	0.00328343	0.00483215
0.00107436	0.00315014	0.0032605	0.00583699	0.0032177	0.0031975	0.00664503	0.00624528	0.00824723	0.00116073	0.00633226	0.0170689	0.0113426	0.00750771	0.00690425	0.0170838	0.00632843	0.00936439	0.00744623	0.00313826	0.0110292	0.00568876	0.00855872	0.00229071	0.00204655	2.1208e-18	0.00293625	0.00260696	0.00473126	0.00627144
0.00548842	0.000270912	0.00596096	0.00908919	0.00470313	0.0031975	0.00316319	0.00624528	0.00756462	0.00694302	0.00801783	0.00567544	0.0106701	0.0148105	0.0155426	0.0107522	0.0156113	0.00946096	0.00418643	0.00489284	0.0104058	0.0139685	0.00317176	0.00202615	0.00848026	0.00227288	0.00965428	0.00325441	0.00364546	0.00565017
0.00484819	0.00312341	0.00923425	0.00709558	0.00793345	0.00338588	0.00316319	0.00624528	0.0102144	0.00952531	0.0128944	0.00381385	0.0100643	0.0242649	0.0126045	0.0203295	0.00650099	0.0156246	0.00839763	0.0080434	0.00485369	0.0105157	0.00737473	0.00112058	0.00967194	0.000898377	0.00664231	0.0111519	2.18721e-18	0.00116938
0.00380366	0.000297639	0.00432944	0.00384338	0.00814242	0.00639499	0.00754165	0.0162012	0.00874988	0.0107607	0.0124098	0.0120195	0.00628582	0.0136383	0.0126045	0.0165596	0.00632843	0.0126741	0.0126354	0.00941478	0.0126487	0.0119949	0.0126871	0.00820372	0.00320429	0.00919138	0.00609966	0.00243668	0.00148645	0.00425827
0.0121705	0.00340769	0.00599932	0.00853612	0.00491211	0.00660846	0.0111809	0.0158482	0.00829688	0.0152453	0.012944	0.0157537	0.00756413	0.00967553	0.0126045	0.010241	0.00319692	0.0157212	0.0115707	0.0112063	0.0111769	0.0125385	0.00840946	0.00644651	0.00213075	0.0127349	0.0172501	0.00531601	0.00478276	0.00442925
0.0124107	0.00470515	0.0230306	0.00705746	0.0047536	0.00981849	0.00948958	0.0124906	0.0114741	0.0107725	0.0123602	0.0118286	0.00942874	0.0441374	0.0141792	0.0122	0.00945205	0.0126494	0.00839947	0.00894543	0.0023882	0.00207609	0.00317176	0.00523482	0.00217221	0.0104121	0.0128724	0.00650883	0.00505466	0.00328563
0.0142298	0.0160253	0.0122621	0.0118264	0.011081	0.0123129	0.0109863	0.00843472	0.0166434	0.00448525	0.0129937	0.00630148	0.0120346	0.0209363	0.0304119	0.0153593	0.012649	0.0126146	0.00631772	0.00264429	0.00480603	2.08808e-18	0.00172102	0.00840633	0.00860592	0.0118865	0.00970896	0.00919236	0.00480852	0.00111784
0.0152146	0.00646429	0.00144998	0.012958	0.0145273	0.00639499	0.00812546	0.00216494	0.0229979	0.0121954	0.0211109	0.0129668	0.0143993	0.0217528	0.0171837	0.0157347	0.00632391	0.0126146	0.00852151	0.0127989	0.0112042	0.0105607	0.00877907	0.00947735	0.0139284	0.0103872	0.00535227	0.0124595	0.00502891	0.0087227
0.00951738	0.00377215	2.17193e-18	0.0102588	0.0128708	0.00639499	0.00772772	0.00410483	0.0212852	0.0201858	0.0164666	0.0220552	0.0138993	0.00732266	0.000898591	0.0157347	0.00321501	0.0189219	0.0115212	0.0182864	0.00789032	0.00988601	0.0160793	0.00947735	0.01265	0.0119115	0.00965428	0.0130177	0.00328343	0.00656186
0.00474377	0.00643756	0.00280275	0.00158299	0.0128708	0.00639499	0.0126528	0.0124393	0.00884296	0.012008	0.00949839	0.0193396	0.0116948	0.0268763	0.00945336	0.0213519	0.0127155	0.0188777	0.0173633	0.0138383	0.00637317	0.0173982	0.011199	0.00735209	0.00527221	0.0127349	0.0107466	0.0102958	0.00953828	0.00549208
0.00956057	0.00340769	0.0117071	0.0108981	0.0128708	0.0072611	0.0172917	0.00938249	0.0133731	0.0130497	0.00949839	0.0212342	0.0171039	0.0223425	0.0107503	0.0192077	0.0189853	0.00951516	0.0270324	0.00882236	0.0161852	0.0134536	0.00951529	0.0127312	0.00665109	0.0103497	0.00845257	0.017967	0.0101108	0.0087906
0.00562422	0.00583497	0.0158703	0.00474626	0.00964755	0.0156862	0.0190249	0.00833443	0.0169351	0.0254008	0.0185471	0.0255917	0.0232416	0.0368099	0.0220578	0.0302146	0.0195269	0.0157683	0.0166503	0.0156648	0.016654	0.0125385	0.00648943	0.0114955	0.0139787	0.00475576	0.00335271	0.0112845	0.00646236	0.0165535
0.0154368	0.0221822	0.0106203	0.00323949	0.0113081	0.0124762	0.015816	0.00936792	0.0137578	0.024671	0.0216847	0.02345	0.0194562	0.0317107	0.0238026	0.0314695	0.0497621	0.0158201	0.0114716	0.0181879	0.0184109	0.00443354	0.0107986	0.0116398	0.0124993	0.00800416	0.014175	0.00700314	0.00824796	0.0107334
0.00732546	0.00936052	0.00121982	0.00876479	0.0111779	0.00991881	0.0126489	0.0199361	0.0168172	0.0229679	0.0300042	0.0237987	0.0380108	0.0343832	0.0363682	0.0371853	0.00949264	0.0189861	0.011829	0.013789	0.0141385	0.0221322	0.0174928	0.0126365	0.00640858	0.00955121	0.0190982	0.0120546	0.0178734	0.00431328
0.0096799	0.00429696	0.00860004	0.0152692	0.0130333	0.0144843	0.0158733	0.0122258	0.025263	0.0261555	0.0361466	0.0305725	0.0474835	0.0555594	0.028572	0.0348931	0.0102237	0.0221521	0.0193601	0.0278696	0.00273439	0.014172	0.0127583	0.0235725	0.00640858	0.0168568	0.0117169	0.00466076	0.0262947	0.0100982
0.011411	0.0129711	0.00978151	0.0189855	0.0109957	0.0277233	0.020534	0.016936	0.0200689	0.0301102	0.0366868	0.0380958	0.0454147	0.0353894	0.0508668	0.037499	0.0352215	0.0258518	0.0276729	0.0222441	0.0100619	0.0262311	0.015766	0.028432	0.00519682	0.0239978	0.0108223	0.0200448	0.0164202	0.0108588
0.0203148	0.0268983	0.0184583	0.0166362	0.0149407	0.0210047	0.0157377	0.0218585	0.0221726	0.0357057	0.0492244	0.0361024	0.0485699	0.040588	0.0331048	0.0696078	0.0475794	0.0467983	0.0291619	0.0241881	0.0203303	0.00895587	0.0190521	0.0195841	0.0081016	0.0353105	0.0152337	0.0227809	0.0098503	0.0167468
0.0168562	0.00631606	0.0282781	0.013384	0.0240543	0.0355489	0.025718	0.030509	0.0338329	0.0365172	0.0551061	0.0538317	0.0689875	0.0864246	0.0453479	0.0549361	0.0506274	0.0317639	0.0313997	0.0333341	0.0375489	0.025611	0.0285593	0.0224687	0.0172583	0.0332596	0.0181153	0.0256048	0.011517	0.00816619
0.024208	0.0233557	0.0147554	0.012958	0.0259238	0.0375919	0.0313761	0.0604475	0.044401	0.0406004	0.0462376	0.076874	0.0867919	0.0940026	0.0611849	0.0914532	0.0524607	0.038474	0.0435415	0.0482674	0.0465315	0.0504148	0.0428329	0.0185626	0.0279719	0.0318374	0.0160905	0.0402187	0.00977454	0.0148977
0.032651	0.0209576	0.0218338	0.0356689	0.0392347	0.0351874	0.0335954	0.0543238	0.0797729	0.0674941	0.0678866	0.118953	0.0992739	0.149356	0.110725	0.0973404	0.0911485	0.0548578	0.0511346	0.0604409	0.0580606	0.0505009	0.0540793	0.0337888	0.0391317	0.046823	0.0221831	0.0223613	0.0116443	0.0173785
0.0342329	0.0259531	0.0375405	0.0474286	0.0379144	0.0587972	0.0611659	0.0842288	0.0927798	0.075658	0.0989359	0.168156	0.120906	0.126055	0.118366	0.12111	0.0815929	0.083955	0.0732776	0.0806609	0.0785908	0.0585539	0.0618104	0.0455916	0.0314234	0.0459196	0.0346432	0.0223887	0.0232386	0.0164282
0.0433605	0.0342555	0.039126	0.0629138	0.0567641	0.0718404	0.0908592	0.0888665	0.107028	0.106389	0.119252	0.174935	0.156794	0.181191	0.153165	0.187777	0.126925	0.122666	0.117055	0.129023	0.0880321	0.051121	0.0799113	0.0564824	0.0333572	0.0546626	0.0398609	0.0544055	0.0329874	0.0164282
0.0578737	0.0214508	0.0569398	0.0964367	0.0804424	0.107151	0.0910511	0.124341	0.144603	0.150326	0.157786	0.186956	0.211362	0.262738	0.192216	0.248375	0.140904	0.118265	0.147883	0.148623	0.115254	0.089698	0.104924	0.0737411	0.0656556	0.0598423	0.0493736	0.0730181	0.0430422	0.0401676
0.0977269	0.043735	0.0527255	0.0946449	0.0857315	0.136589	0.11981	0.183005	0.189084	0.175798	0.157716	0.26747	0.241532	0.304182	0.271487	0.290513	0.265794	0.151644	0.165926	0.179903	0.162937	0.133755	0.104363	0.122653	0.0974409	0.0936092	0.0611438	0.06615	0.0544834	0.0516713
0.106502	0.0495664	0.0731298	0.120067	0.111403	0.137597	0.175913	0.159379	0.200335	0.229437	0.238286	0.313983	0.317093	0.426458	0.41031	0.340565	0.272474	0.256247	0.181123	0.181409	0.177331	0.186359	0.111722	0.122823	0.0940335	0.107	0.0675519	0.100047	0.0801841	0.0645687
0.0971958	0.0908243	0.0840135	0.131846	0.146591	0.173955	0.20478	0.206938	0.210525	0.28465	0.274614	0.325644	0.38651	0.505405	0.412839	0.385101	0.365252	0.269549	0.225407	0.246402	0.215415	0.154013	0.160814	0.142446	0.10524	0.0902394	0.0849997	0.101215	0.0931938	0.0593479
0.08574	0.0930572	0.114974	0.162097	0.162686	0.170412	0.222403	0.219711	0.251053	0.320664	0.282749	0.410938	0.47959	0.537136	0.510907	0.541011	0.389358	0.29711	0.337051	0.252586	0.196531	0.184947	0.18668	0.156309	0.142176	0.114396	0.106998	0.106764	0.0886527	0.0849616
0.0993406	0.12269	0.135575	0.156393	0.171357	0.214548	0.278357	0.284015	0.315406	0.362224	0.34466	0.47581	0.587628	0.621875	0.589205	0.541507	0.479422	0.391222	0.38765	0.243668	0.295147	0.225596	0.225301	0.162652	0.163823	0.110592	0.120968	0.128056	0.0886527	0.0952834
0.12158	0.100852	0.179581	0.193887	0.182452	0.231874	0.337555	0.274682	0.267523	0.40131	0.399874	0.486738	0.634921	0.662844	0.588811	0.684298	0.604613	0.436795	0.397205	0.277139	0.237812	0.228827	0.251186	0.176077	0.170281	0.139567	0.127062	0.153891	0.10312	0.100186
0.116035	0.145521	0.145886	0.18278	0.192143	0.229621	0.297253	0.287707	0.274691	0.350443	0.46356	0.509346	0.617118	0.703614	0.672916	0.704458	0.581326	0.488301	0.4046	0.348536	0.223061	0.237559	0.253212	0.225157	0.169398	0.170054	0.135689	0.162166	0.136775	0.0993905
0.206236	0.17236	0.171103	0.193326	0.216645	0.254142	0.278177	0.303616	0.329219	0.380713	0.476431	0.543712	0.608836	0.732534	0.7299	0.643562	0.666754	0.446172	0.412116	0.351253	0.309555	0.352225	0.221274	0.216239	0.168831	0.138216	0.137371	0.159731	0.150653	0.140678
0.131856	0.17053	0.203647	0.242231	0.21117	0.232428	0.281079	0.320023	0.379503	0.384463	0.42331	0.54975	0.629718	0.783245	0.730935	0.641977	0.61563	0.430331	0.426849	0.358046	0.311454	0.287101	0.236462	0.203706	0.170483	0.186129	0.155774	0.135446	0.145908	0.169364
0.194275	0.129492	0.16825	0.183117	0.192526	0.244703	0.327087	0.317716	0.36698	0.351506	0.415496	0.581068	0.556049	0.592842	0.627414	0.682178	0.516694	0.442272	0.360911	0.326591	0.292731	0.276221	0.277718	0.211824	0.213649	0.189412	0.15535	0.148508	0.146331	0.131591
0.154435	0.129492	0.178724	0.208339	0.212515	0.252025	0.305987	0.27765	0.325049	0.409387	0.468002	0.497096	0.538852	0.686285	0.592128	0.608374	0.551447	0.421305	0.343122	0.318291	0.289979	0.216651	0.241597	0.190594	0.240526	0.195858	0.168645	0.183012	0.140264	0.14344
0.193086	0.135187	0.176205	0.207538	0.198027	0.247046	0.233565	0.291503	0.273549	0.382816	0.409033	0.438843	0.573658	0.645576	0.547721	0.560605	0.521741	0.442893	0.367281	0.295152	0.306497	0.216126	0.232297	0.205144	0.221096	0.170543	0.189869	0.149011	0.142163	0.138496
0.165829	0.151677	0.14158	0.198201	0.182717	0.229389	0.224379	0.223516	0.264222	0.295918	0.352517	0.460443	0.553568	0.528538	0.53064	0.500698	0.43877	0.47612	0.303228	0.295481	0.24826	0.234195	0.220226	0.179845	0.205002	0.16016	0.163746	0.198361	0.142059	0.13217
0.16302	0.149888	0.165385	0.17317	0.161574	0.191483	0.215962	0.223802	0.22329	0.28102	0.334507	0.396896	0.500841	0.476485	0.506302	0.443813	0.428876	0.416663	0.262186	0.292532	0.250105	0.220113	0.194349	0.19519	0.206508	0.186285	0.197435	0.146578	0.162752	0.131425
0.179963	0.207517	0.229501	0.162491	0.146736	0.174363	0.211251	0.19737	0.268299	0.296689	0.327145	0.349219	0.39898	0.393133	0.429315	0.380587	0.41843	0.367894	0.24303	0.260151	0.221046	0.195352	0.188469	0.182406	0.209874	0.163801	0.206007	0.140115	0.172892	0.157098
0.218833	0.188881	0.196587	0.174296	0.16168	0.216788	0.205629	0.182519	0.230662	0.232938	0.345416	0.309109	0.378726	0.404077	0.378404	0.29595	0.42128	0.352796	0.235979	0.225823	0.216688	0.20341	0.181588	0.214178	0.166339	0.156452	0.161809	0.133756	0.173266	0.148801
0.161506	0.168048	0.173326	0.165654	0.172503	0.196224	0.189751	0.156793	0.176022	0.179846	0.289885	0.233748	0.355025	0.327364	0.34379	0.317428	0.388602	0.297736	0.257204	0.205429	0.177272	0.158247	0.16459	0.154383	0.159326	0.131277	0.152721	0.14585	0.169505	0.139382
0.132191	0.166498	0.176006	0.152792	0.16189	0.183176	0.183465	0.181662	0.179056	0.179245	0.237925	0.20405	0.289364	0.290281	0.301441	0.276578	0.29785	0.26255	0.224418	0.205318	0.194699	0.193281	0.172279	0.168463	0.185391	0.199104	0.164853	0.174506	0.134729	0.169267
0.11262	0.180174	0.195339	0.136664	0.144499	0.194777	0.204705	0.158546	0.19812	0.198356	0.21705	0.235644	0.236687	0.30898	0.300322	0.251304	0.300174	0.25903	0.210629	0.184657	0.146441	0.166823	0.172646	0.151694	0.180077	0.168542	0.16353	0.138176	0.136653	0.166949
0.174066	0.156754	0.173057	0.154845	0.174411	0.129465	0.161906	0.144949	0.16353	0.163168	0.223104	0.234024	0.209529	0.230823	0.26236	0.22658	0.289976	0.207137	0.221648	0.159928	0.137357	0.227543	0.195308	0.163058	0.177378	0.16794	0.148032	0.161829	0.147061	0.166913
0.185946	0.160915	0.150144	0.142921	0.182172	0.11683	0.153907	0.158528	0.178876	0.181497	0.194856	0.197844	0.22779	0.171036	0.226595	0.226418	0.238681	0.253049	0.199071	0.185575	0.168542	0.179504	0.179372	0.175073	0.190694	0.163144	0.155639	0.105917	0.158482	0.1517
0.169451	0.164491	0.179236	0.161477	0.1697	0.138585	0.172781	0.159884	0.179335	0.198903	0.17825	0.164841	0.206978	0.22925	0.205567	0.218977	0.213011	0.1951	0.169325	0.172589	0.16632	0.147723	0.16311	0.11038	0.182748	0.17361	0.162589	0.186522	0.171484	0.185057
0.153759	0.140602	0.153259	0.171482	0.153036	0.157118	0.175956	0.144222	0.162376	0.200278	0.190695	0.149433	0.192991	0.191487	0.20646	0.177606	0.229699	0.175291	0.157875	0.119564	0.174373	0.141113	0.158424	0.133342	0.177825	0.149706	0.184104	0.153762	0.165913	0.161809
0.182885	0.160324	0.172807	0.165329	0.177649	0.165767	0.191089	0.145554	0.150777	0.191391	0.173857	0.158974	0.183187	0.190452	0.207055	0.216075	0.194504	0.1889	0.172152	0.168197	0.175262	0.169134	0.163934	0.173164	0.189048	0.183303	0.173313	0.130599	0.156808	0.167841
0.155506	0.169094	0.172525	0.177992	0.177687	0.158748	0.163186	0.212544	0.201266	0.172099	0.144328	0.188917	0.1878	0.176761	0.207319	0.188556	0.225796	0.201595	0.168981	0.186792	0.143193	0.163006	0.159511	0.120361	0.190597	0.179299	0.163454	0.159038	0.156374	0.15198
0.14181	0.137207	0.140447	0.194209	0.177713	0.174332	0.198839	0.182192	0.195104	0.179444	0.138413	0.186402	0.197505	0.154385	0.161525	0.18138	0.169672	0.181421	0.160981	0.182824	0.195839	0.178578	0.171976	0.159578	0.163127	0.121096	0.183579	0.153027	0.141078	0.139727
0.106133	0.142452	0.159926	0.17827	0.168771	0.164801	0.196401	0.166636	0.16716	0.170265	0.155281	0.188107	0.176531	0.156842	0.174118	0.158279	0.186719	0.169376	0.169384	0.179674	0.183113	0.147655	0.179991	0.16273	0.14911	0.177802	0.175374	0.146493	0.135495	0.14344
0.175676	0.152715	0.168682	0.149078	0.158781	0.147911	0.207776	0.142399	0.153793	0.170686	0.156885	0.181717	0.176348	0.133578	0.178918	0.174888	0.151064	0.153961	0.188118	0.185954	0.149154	0.193903	0.153642	0.200613	0.153806	0.150041	0.139971	0.19188	0.127446	0.144568
0.130225	0.152649	0.127714	0.194352	0.159784	0.142295	0.195818	0.168344	0.128958	0.155184	0.178204	0.1814	0.178001	0.20494	0.191732	0.153033	0.209939	0.182912	0.158105	0.169336	0.208855	0.153922	0.15162	0.166172	0.163791	0.15804	0.140293	0.117193	0.123592	0.139073
0.150055	0.146234	0.149799	0.184335	0.169401	0.152792	0.213379	0.164503	0.151621	0.138563	0.168251	0.162597	0.17473	0.181216	0.20966	0.184516	0.2101	0.175261	0.169497	0.187012	0.171811	0.175128	0.134313	0.157956	0.184768	0.150458	0.160645	0.149687	0.126888	0.0993497
0.131027	0.187368	0.144511	0.129768	0.156623	0.171123	0.174761	0.123325	0.160818	0.16193	0.177791	0.167751	0.160945	0.146504	0.201442	0.168221	0.182661	0.138761	0.200126	0.165838	0.17786	0.153383	0.112386	0.160626	0.203908	0.120415	0.129986	0.146478	0.140835	0.155785
0.136394	0.203482	0.175479	0.149149	0.143706	0.173341	0.145507	0.154773	0.132942	0.163183	0.176605	0.17126	0.167911	0.14527	0.168745	0.189685	0.163364	0.145045	0.182586	0.149692	0.130403	0.145109	0.109888	0.163798	0.18085	0.153013	0.139095	0.149912	0.122037	0.136918
0.140481	0.191128	0.161199	0.158452	0.156746	0.161152	0.145507	0.170261	0.134395	0.165105	0.160001	0.152282	0.181053	0.202014	0.165389	0.198653	0.161812	0.174618	0.18222	0.178947	0.175709	0.17657	0.123373	0.142713	0.146948	0.147162	0.154213	0.165812	0.127757	0.11743
0.19064	0.15893	0.194771	0.14226	0.196794	0.14795	0.139156	0.126862	0.141314	0.153607	0.159877	0.164319	0.166935	0.204974	0.14763	0.165091	0.177196	0.179758	0.151936	0.188296	0.160282	0.112194	0.179786	0.203982	0.125446	0.155331	0.139605	0.15675	0.129229	0.117809
0.154612	0.131561	0.175599	0.129333	0.192639	0.15116	0.163699	0.155795	0.155543	0.13911	0.159092	0.166687	0.189982	0.160854	0.154405	0.182269	0.168447	0.177933	0.128643	0.154083	0.150208	0.181688	0.172803	0.157702	0.120848	0.156003	0.126848	0.181127	0.144406	0.135232
0.137768	0.130008	0.164935	0.121094	0.172385	0.146355	0.198556	0.125072	0.137144	0.146787	0.172666	0.17443	0.175586	0.12446	0.157157	0.17618	0.139908	0.173401	0.160102	0.13208	0.171139	0.178011	0.178489	0.132085	0.13518	0.138096	0.15308	0.137149	0.1631	0.152186
0.162197	0.170384	0.14002	0.161329	0.180624	0.137834	0.178613	0.150784	0.167371	0.13268	0.143623	0.147183	0.179433	0.141893	0.161999	0.143006	0.174201	0.174037	0.14688	0.160758	0.159814	0.163724	0.188196	0.178928	0.137459	0.148889	0.180213	0.153063	0.134342	0.140171
0.170806	0.148138	0.136552	0.144461	0.164327	0.148422	0.151487	0.180335	0.16608	0.11407	0.149904	0.124042	0.157459	0.168962	0.160382	0.159966	0.192724	0.134537	0.142896	0.142178	0.113162	0.177574	0.140441	0.158817	0.129248	0.128569	0.15591	0.156567	0.131526	0.135133
0.127494	0.111696	0.129384	0.193971	0.154449	0.132333	0.169475	0.151819	0.121779	0.131024	0.133265	0.158884	0.150992	0.182991	0.163191	0.185063	0.168378	0.166486	0.180581	0.167354	0.148614	0.155207	0.121625	0.140949	0.135706	0.118284	0.13516	0.16283	0.126738	0.14334
0.0889796	0.136457	0.115437	0.182175	0.120622	0.179435	0.171537	0.146764	0.156927	0.163576	0.11443	0.141352	0.136371	0.166778	0.164073	0.177798	0.161937	0.161309	0.1798	0.138163	0.146667	0.130518	0.153761	0.155692	0.164019	0.129936	0.12107	0.0914645	0.141702	0.144568
0.164533	0.128393	0.135775	0.130213	0.101648	0.162179	0.145612	0.130409	0.159173	0.180924	0.169744	0.133903	0.148645	0.149274	0.170249	0.158065	0.131831	0.15001	0.181784	0.121116	0.134122	0.160091	0.133548	0.113248	0.170366	0.176238	0.125379	0.168603	0.157815	0.12135
0.0936821	0.126084	0.162043	0.142367	0.145356	0.135561	0.144882	0.130766	0.120277	0.151448	0.189269	0.123447	0.151325	0.1403	0.151363	0.112185	0.13709	0.150628	0.151107	0.126844	0.121325	0.117425	0.149938	0.14109	0.156109	0.141576	0.124087	0.155535	0.181335	0.144519
0.139373	0.13622	0.150241	0.140033	0.157224	0.134032	0.124156	0.111898	0.143902	0.147444	0.145324	0.117526	0.126303	0.136461	0.174873	0.129378	0.137699	0.155444	0.130959	0.143922	0.155633	0.137268	0.143086	0.179148	0.145081	0.133941	0.128825	0.142648	0.153883	0.12443
0.111025	0.152196	0.148907	0.14872	0.129088	0.143663	0.131803	0.10653	0.156958	0.152034	0.132977	0.115604	0.132627	0.140864	0.14414	0.135092	0.159383	0.119903	0.144488	0.127062	0.108851	0.125057	0.146396	0.160577	0.126168	0.133717	0.121668	0.131872	0.131011	0.103923
0.110306	0.131594	0.103063	0.0970828	0.139919	0.139245	0.127914	0.117269	0.13625	0.149922	0.140493	0.132096	0.118828	0.125531	0.12611	0.15697	0.140142	0.166131	0.120789	0.127526	0.133666	0.085147	0.143407	0.12383	0.113489	0.121329	0.0952513	0.108434	0.100328	0.134346
0.117793	0.110212	0.124196	0.141872	0.103728	0.130349	0.121099	0.124235	0.14397	0.137171	0.139958	0.106308	0.117195	0.139672	0.120784	0.149524	0.127567	0.141914	0.121517	0.146723	0.146548	0.128264	0.132892	0.137184	0.12905	0.124091	0.118116	0.12499	0.146738	0.140963
0.117913	0.112454	0.125922	0.13235	0.115	0.15073	0.129314	0.0801153	0.120618	0.12874	0.13172	0.123906	0.118415	0.13076	0.122894	0.116839	0.112295	0.143428	0.126481	0.137679	0.117904	0.126188	0.15462	0.124658	0.127756	0.1148	0.139747	0.138998	0.152048	0.114466
0.110366	0.11484	0.112829	0.124362	0.134915	0.125743	0.109948	0.133988	0.105954	0.13136	0.129811	0.118557	0.128838	0.127783	0.110105	0.120827	0.12258	0.142069	0.11439	0.114115	0.117985	0.133389	0.13123	0.10592	0.109044	0.0989428	0.125343	0.0853525	0.113932	0.117696
0.0913643	0.120475	0.104426	0.100424	0.109936	0.119471	0.101222	0.109456	0.12683	0.139458	0.111928	0.119868	0.114104	0.132455	0.104485	0.133719	0.131239	0.124556	0.0972972	0.136	0.13375	0.117946	0.117355	0.110038	0.112114	0.136458	0.13085	0.0933433	0.123045	0.13932
0.159747	0.120237	0.131942	0.104242	0.0949859	0.111915	0.0989068	0.10617	0.126948	0.141403	0.102514	0.119621	0.13123	0.109626	0.143981	0.151347	0.11245	0.136445	0.132311	0.0886543	0.124236	0.105968	0.126442	0.119286	0.105063	0.117945	0.120835	0.0854319	0.117088	0.138264
0.10267	0.118328	0.116657	0.141782	0.100495	0.122468	0.105042	0.0976246	0.0955351	0.136726	0.121952	0.107983	0.131802	0.120653	0.126047	0.0795896	0.130686	0.138333	0.118873	0.102223	0.1205	0.0993573	0.111769	0.120046	0.117475	0.101939	0.121397	0.126766	0.154617	0.11981
0.0952975	0.113952	0.109364	0.102511	0.122219	0.104426	0.128611	0.08822	0.117304	0.122842	0.124053	0.106135	0.127858	0.103955	0.0995767	0.102458	0.139882	0.0869066	0.126381	0.11466	0.0866334	0.0945249	0.118447	0.105394	0.107938	0.149635	0.118553	0.0920145	0.156335	0.0908872
0.121628	0.106382	0.0982012	0.121858	0.109354	0.103424	0.0772017	0.0759425	0.108871	0.1187	0.115666	0.0875658	0.105172	0.080088	0.129427	0.0948845	0.121869	0.100917	0.140689	0.110785	0.114796	0.126068	0.102918	0.0924792	0.0988215	0.142942	0.109415	0.100577	0.0931129	0.113167
0.11405	0.114176	0.0978841	0.109172	0.102966	0.105517	0.0805878	0.0951392	0.0933011	0.130057	0.09828	0.100625	0.139767	0.130583	0.12638	0.0990207	0.107255	0.0975436	0.126048	0.125905	0.116901	0.130239	0.0858672	0.103436	0.0946241	0.0641343	0.103602	0.096665	0.111058	0.111927
0.110232	0.112071	0.081579	0.104459	0.0931886	0.0998732	0.124231	0.154749	0.0975271	0.131815	0.110759	0.101484	0.134152	0.101093	0.117202	0.111003	0.146099	0.0977151	0.102315	0.0883201	0.0835769	0.116919	0.0941352	0.113154	0.101665	0.12064	0.0958599	0.0895454	0.112574	0.068555
0.106413	0.107078	0.120792	0.134065	0.0704391	0.0883885	0.119288	0.101062	0.14428	0.145695	0.106056	0.0998833	0.111622	0.10555	0.126867	0.127554	0.131256	0.127333	0.0935884	0.0842969	0.104112	0.103335	0.133519	0.0988278	0.12297	0.0924799	0.0952878	0.106577	0.0960924	0.102859
0.102907	0.0752182	0.0843741	0.0881745	0.0915203	0.0932558	0.111473	0.09388	0.0878898	0.13847	0.115098	0.109714	0.117872	0.112344	0.117009	0.105951	0.108054	0.129076	0.108722	0.090162	0.076864	0.126166	0.124673	0.0979326	0.107184	0.101628	0.112349	0.119707	0.111657	0.10514
0.109592	0.079339	0.122549	0.0691523	0.0798903	0.0903536	0.105882	0.105416	0.120122	0.126915	0.0958152	0.0821361	0.0959934	0.10987	0.0988133	0.118588	0.106717	0.107642	0.0907974	0.082829	0.0863201	0.125207	0.103128	0.067884	0.0848102	0.0889937	0.0984274	0.0637015	0.118204	0.0864127
0.0877518	0.0848108	0.109489	0.0785219	0.0765019	0.0722028	0.0995313	0.082599	0.129275	0.120637	0.0891389	0.0828007	0.0982227	0.10987	0.0922899	0.124073	0.111012	0.110349	0.0980171	0.0925513	0.0913353	0.086898	0.0983247	0.126686	0.102559	0.0829531	0.0956762	0.0823552	0.088314	0.0822923
0.0944963	0.074171	0.0834151	0.0838271	0.0722097	0.0910985	0.0785433	0.101899	0.0857302	0.100002	0.0671214	0.0882207	0.0925178	0.104955	0.102773	0.104077	0.0914035	0.0991973	0.0943124	0.107905	0.0709356	0.117548	0.0959286	0.105287	0.121515	0.0896469	0.104993	0.113904	0.0963281	0.126199
0.0798768	0.0810556	0.091624	0.0809873	0.0833901	0.10153	0.0727534	0.103047	0.10292	0.112953	0.101174	0.104125	0.0834976	0.0821807	0.0996095	0.113836	0.0971431	0.106658	0.0975494	0.120894	0.0867524	0.090848	0.080702	0.0981668	0.0857087	0.105854	0.116328	0.108139	0.081654	0.0933806
0.0786265	0.0697039	0.0785001	0.0797119	0.102074	0.101868	0.0850748	0.0523347	0.0629992	0.11562	0.113081	0.105707	0.0817157	0.0765903	0.0952073	0.0875273	0.0834065	0.101532	0.100131	0.100184	0.099931	0.105643	0.0737014	0.0704429	0.093189	0.126973	0.112093	0.072164	0.0881661	0.101516
0.0542188	0.0989748	0.100385	0.0699554	0.0883663	0.102071	0.0860927	0.0889015	0.122554	0.104778	0.103067	0.110865	0.0817157	0.118731	0.0926335	0.0861666	0.0618179	0.100831	0.0896522	0.0777675	0.114238	0.0810358	0.0972842	0.094035	0.0922149	0.116557	0.0979913	0.0950083	0.109732	0.0891119
0.0724779	0.0907575	0.107269	0.0642536	0.0734281	0.108187	0.0953625	0.0845414	0.0937603	0.0965225	0.104057	0.0903349	0.0817157	0.108233	0.0932702	0.0875903	0.0708073	0.0836764	0.104014	0.103325	0.0609774	0.0793189	0.102222	0.0916943	0.0875194	0.0918516	0.0850684	0.0853077	0.0868132	0.0919107
0.0756264	0.0661663	0.0722706	0.0786711	0.0682187	0.097303	0.093056	0.0963906	0.0678023	0.105539	0.0852087	0.0935269	0.0932222	0.102318	0.0964855	0.0773734	0.073429	0.0916715	0.105347	0.0701322	0.0708051	0.0875686	0.0842887	0.0668817	0.100303	0.143357	0.111603	0.120456	0.0865066	0.0759404
0.0687041	0.0724544	0.0794104	0.0705012	0.116653	0.0895299	0.0766493	0.111962	0.0935493	0.0904843	0.0933825	0.0976729	0.102058	0.0752687	0.0911058	0.100102	0.080521	0.0831652	0.0842412	0.071554	0.119402	0.100936	0.0941182	0.0725494	0.0950962	0.0868377	0.112009	0.0680171	0.0809099	0.0852426
0.0745481	0.0812706	0.0999453	0.0992659	0.102749	0.0831334	0.0828586	0.0576175	0.0737907	0.063502	0.114431	0.078903	0.0874345	0.0941742	0.0854805	0.108845	0.0745267	0.0858701	0.0758127	0.07218	0.0965014	0.0867423	0.063561	0.0882415	0.0768703	0.100189	0.105081	0.0987689	0.0762086	0.101613
0.103553	0.0778909	0.0939766	0.0770151	0.0782716	0.0696669	0.0727127	0.0898297	0.0758261	0.072007	0.100403	0.0771842	0.0700244	0.0949747	0.0934843	0.101866	0.107401	0.0927851	0.0885931	0.0835795	0.0738306	0.082026	0.0888578	0.091584	0.0812653	0.0740273	0.078708	0.0743566	0.0807323	0.111605
0.0680584	0.0932054	0.0901126	0.0860793	0.0713859	0.0756893	0.0670391	0.0936254	0.0759565	0.0793776	0.106559	0.0929942	0.0965589	0.0899973	0.0748024	0.0896934	0.117147	0.0777454	0.0947658	0.0818708	0.112209	0.0824822	0.0807687	0.0759087	0.0865158	0.0878762	0.0835064	0.10534	0.0847054	0.0692925
0.107625	0.105267	0.0865836	0.0647109	0.0813242	0.099312	0.0792446	0.0998413	0.0912533	0.0776517	0.11891	0.0809898	0.0903186	0.069061	0.0719997	0.078553	0.105505	0.0872011	0.103385	0.0873437	0.0886578	0.0748485	0.0786428	0.107354	0.0886951	0.110109	0.0783462	0.0959581	0.0722071	0.0722742
0.0745088	0.0813776	0.0896242	0.0804479	0.0730748	0.102068	0.0976985	0.106111	0.0825654	0.0709874	0.0863786	0.0804091	0.0919844	0.0765986	0.0702273	0.0923233	0.103093	0.0893346	0.0835617	0.0994185	0.11077	0.086644	0.0716955	0.0884688	0.0897201	0.0547443	0.0643408	0.0998257	0.0980505	0.12154
0.0547605	0.0670276	0.0766486	0.0810609	0.0787662	0.0900434	0.0934572	0.084431	0.0637811	0.0736803	0.0851597	0.0843273	0.0680241	0.0998627	0.0780073	0.0636495	0.073949	0.0682702	0.0748334	0.0743322	0.074872	0.0832252	0.113049	0.0949078	0.0875156	0.10188	0.0871241	0.0814192	0.102412	0.0919176
0.0331707	0.0595708	0.102513	0.0994443	0.0590699	0.0944596	0.0761283	0.0936647	0.100456	0.082904	0.0883382	0.08507	0.0933138	0.107593	0.0990593	0.0718694	0.0822696	0.0674676	0.0801967	0.0750914	0.0915246	0.0885548	0.108352	0.116414	0.0732136	0.0987266	0.0758068	0.0931126	0.0991154	0.0756274
0.0640769	0.075296	0.0697798	0.103789	0.0976478	0.0918466	0.0675272	0.109189	0.0857303	0.0679708	0.0800563	0.0802045	0.0820061	0.102874	0.0855791	0.092732	0.0800518	0.0765416	0.0755172	0.0870132	0.107437	0.080764	0.102098	0.0695885	0.089586	0.0669776	0.0862646	0.0715971	0.0636118	0.0821826
0.0962089	0.0700077	0.0789962	0.0762792	0.079216	0.0763016	0.0821802	0.0657522	0.0885724	0.0700701	0.0762757	0.103219	0.0996753	0.0865302	0.0717708	0.088584	0.0725772	0.071742	0.0948217	0.102551	0.075413	0.0896802	0.0705049	0.0761005	0.0769113	0.101016	0.103151	0.0727781	0.101664	0.0855905
0.102628	0.0650194	0.0877523	0.0860358	0.0848447	0.0729766	0.0906821	0.0935517	0.0823482	0.0879545	0.104887	0.0906163	0.0995484	0.091035	0.0801897	0.0673916	0.0857216	0.0808796	0.0886382	0.103563	0.0931431	0.0871316	0.091981	0.0921643	0.0943468	0.0926286	0.084042	0.0877581	0.106217	0.0954185
0.0700752	0.0597579	0.0647216	0.0859414	0.105932	0.0611405	0.115586	0.0814093	0.0917249	0.0757605	0.0728201	0.097419	0.0925319	0.0946805	0.0762329	0.0966676	0.106487	0.0777136	0.084372	0.0946806	0.0953767	0.0927179	0.11397	0.116157	0.0966724	0.0964502	0.0829287	0.119088	0.0887344	0.102016
0.0845149	0.0770575	0.0714626	0.0606294	0.114871	0.0788134	0.0988994	0.0962945	0.113891	0.0927101	0.0783992	0.0908951	0.100991	0.101744	0.070761	0.11329	0.0845866	0.0813885	0.0695116	0.0941478	0.0744068	0.0804211	0.101636	0.0880812	0.0792452	0.102787	0.082407	0.0741122	0.0935756	0.108426
0.0904234	0.103645	0.062282	0.0959026	0.0773752	0.104088	0.0922206	0.0691098	0.0886159	0.0922482	0.0791533	0.0757482	0.0765038	0.0973133	0.0884121	0.0997415	0.0944527	0.0799308	0.0813079	0.115045	0.107175	0.0976636	0.0825304	0.0771955	0.101208	0.0821018	0.0939725	0.0910302	0.081478	0.108001
0.0841275	0.0895986	0.0771857	0.0946286	0.0956284	0.0907814	0.0809824	0.0883235	0.0884483	0.074352	0.0909117	0.102549	0.0691441	0.0935201	0.104216	0.0686945	0.0925856	0.0727332	0.0747758	0.0771471	0.119426	0.0877694	0.0687148	0.116059	0.0844902	0.0788607	0.0929629	0.111924	0.100892	0.0946879
0.083788	0.0828597	0.0840289	0.10881	0.074796	0.0796496	0.0817798	0.121224	0.0604115	0.0879302	0.0770577	0.0951606	0.0966275	0.0857173	0.0934685	0.0944084	0.0679939	0.0957869	0.069495	0.0723083	0.106201	0.092569	0.0905223	0.0930746	0.117732	0.0961574	0.0946638	0.0917907	0.0690069	0.080439
0.0603933	0.0872915	0.0777278	0.109777	0.106996	0.0890044	0.0795307	0.102415	0.0890937	0.085301	0.081916	0.116687	0.0986945	0.0937334	0.0910236	0.0985784	0.0722017	0.0906255	0.0810124	0.126579	0.0941752	0.104826	0.0978226	0.0551357	0.108949	0.0809111	0.0713393	0.0916587	0.10419	0.118138
0.0841723	0.0832727	0.0744468	0.120365	0.0986307	0.0900052	0.0681808	0.0845465	0.122591	0.0762025	0.0882731	0.0923516	0.0772451	0.100819	0.0931901	0.0982944	0.0966445	0.0728314	0.115396	0.0710132	0.101529	0.0891899	0.101007	0.085918	0.108704	0.113839	0.0933976	0.0869011	0.0892381	0.112789
0.0884976	0.0920076	0.103554	0.0794407	0.102152	0.0846274	0.110222	0.0912058	0.0761612	0.104706	0.115555	0.110633	0.0798934	0.0938811	0.0957841	0.0738141	0.0933222	0.0703592	0.079789	0.0934161	0.082461	0.101987	0.141915	0.0982683	0.116861	0.107447	0.11083	0.101047	0.0938074	0.0717286
0.102917	0.0768206	0.103461	0.0993368	0.0973203	0.0938574	0.117038	0.10688	0.0857737	0.114266	0.0751232	0.0934596	0.0791679	0.102691	0.0978953	0.0900533	0.0871497	0.0930355	0.0865838	0.0819113	0.0983055	0.132194	0.100347	0.107135	0.0854092	0.104768	0.114962	0.0795422	0.0952196	0.120834
