# Supplementary material for: Uniaxial pressure induced stripe order rotation in La1.88Sr0.12CuO4
Source: Nat Commun. 2022 Apr 4;13:1795. doi: 10.1038/s41467-022-29465-4 (PMC8979978; doi:10.1038/s41467-022-29465-4)
Supplement: Supplementary file 2 — Source Data [file 41467_2022_29465_MOESM2_ESM.zip › Source_Data/Figure2m.xlsx]

## Sheet: Strain-xi_perp-errorbar
Strain number	xi_perp	errorbar
0	60.441	1.48489
1	58.9388	3.21403
2	51.8476	1.36418
2	50.5213	1.90179

## Sheet: Strain-xi_parallel-errorbar
Strain number	xi_parallel	errorbar
0	70.0764	2.54326
1	56.06	2.70047
2	61.5396	1.73996
2	68.8867	3.04131
