# Supplementary material for: Uniaxial pressure induced stripe order rotation in La1.88Sr0.12CuO4
Source: Nat Commun. 2022 Apr 4;13:1795. doi: 10.1038/s41467-022-29465-4 (PMC8979978; doi:10.1038/s41467-022-29465-4)
Supplement: Supplementary file 2 — Source Data [file 41467_2022_29465_MOESM2_ESM.zip › Source_Data/Figure2n.xlsx]

## Sheet: Strain-delta_perp-errorbar
Strain number	delta_perp	errorbar
0	0.0113491	0.000169292
1	0.00914544	0.000366573
2	0	0.00242349

## Sheet: Strain-delta_parallel-errorbar
Strain number	delta_parallel	errorbar
0	0.230168	0.000350003
1	0.228877	0.000497721
2	0.230037	0.000208362
