# Supplementary material for: Uniaxial pressure induced stripe order rotation in La1.88Sr0.12CuO4
Source: Nat Commun. 2022 Apr 4;13:1795. doi: 10.1038/s41467-022-29465-4 (PMC8979978; doi:10.1038/s41467-022-29465-4)
Supplement: Supplementary file 2 — Source Data [file 41467_2022_29465_MOESM2_ESM.zip › Source_Data/Figure3b.xlsx]

## Sheet: qx
q_perp	Intensity	errorbar
-0.06863	0.00312623	0.00257717
-0.0570464	-0.00123711	0.00226097
-0.0453063	0.00498514	0.0024183
-0.0393877	0.0109831	0.00260048
-0.0334421	0.00872886	0.00251163
-0.0274736	0.0184278	0.00279492
-0.0214863	0.025331	0.00296698
-0.0186869	0.028127	0.00301955
-0.0154842	0.0328215	0.00315881
-0.0122785	0.043027	0.00341208
-0.00947151	0.0512917	0.00359526
-0.00626182	0.0692684	0.00396625
-0.00345233	0.0833225	0.00423401
-0.00104376	0.0999741	0.00453386
-0.000240869	0.0904921	0.00437097
0.00256922	0.0895638	0.00434892
0.00537892	0.0785014	0.00414894
0.008589	0.0581686	0.00372363
0.0113965	0.0430778	0.00338218
0.0146029	0.0350998	0.00317289
0.0174062	0.0296793	0.00305339
0.0206068	0.023116	0.00284633
0.0238033	0.0191526	0.00274516
0.0265966	0.0148488	0.00260663
0.0325681	0.0108685	0.00249046
0.0385173	0.00797977	0.00237805
0.0444401	0.0048575	0.00227267
0.0503325	0.00602807	0.0023192
0.0620097	0.00226042	0.00217208
0.073517	0.00143856	0.00212289

## Sheet: qy
q_perp	Intensity	errorbar
-0.0664448	0.00299712	0.00224642
-0.0548937	0.00696843	0.0023733
-0.0431921	0.00814849	0.00241724
-0.037295	0.00692979	0.00235851
-0.0313722	0.00981285	0.00246719
-0.025428	0.0162581	0.00267353
-0.0194663	0.0272578	0.00301872
-0.0166794	0.0314838	0.00312573
-0.0134913	0.0373502	0.00326335
-0.0103006	0.0532797	0.00365752
-0.00750704	0.0664942	0.00394105
-0.00431308	0.0767714	0.0041758
-0.00151764	0.0830542	0.00429579
0.000878639	0.0861521	0.00432997
0.00167739	0.0845993	0.00434051
0.0044728	0.0752603	0.00416536
0.00726754	0.0600219	0.00385116
0.0104602	0.0475802	0.00357077
0.0132521	0.0412476	0.00343074
0.0164404	0.0349998	0.00326542
0.0192275	0.0307013	0.0031754
0.0224093	0.023117	0.00294442
0.0255867	0.020665	0.00288217
0.0283629	0.0158594	0.00274022
0.034297	0.0120489	0.00265427
0.0402077	0.00945089	0.00255756
0.0460908	0.00713083	0.00250634
0.0519423	0.0042873	0.00242404
0.0635345	0.00209082	0.00239565
0.0749525	0.000448708	0.00235727
