# Supplementary material for: Uniaxial pressure induced stripe order rotation in La1.88Sr0.12CuO4
Source: Nat Commun. 2022 Apr 4;13:1795. doi: 10.1038/s41467-022-29465-4 (PMC8979978; doi:10.1038/s41467-022-29465-4)
Supplement: Supplementary file 2 — Source Data [file 41467_2022_29465_MOESM2_ESM.zip › Source_Data/Figure3d.xlsx]

## Sheet: 28K
q_perp	Intensity	errorbar
-0.06863	0.00312623	0.00257717
-0.0570464	-0.00123711	0.00226097
-0.0453063	0.00498514	0.0024183
-0.0393877	0.0109831	0.00260048
-0.0334421	0.00872886	0.00251163
-0.0274736	0.0184278	0.00279492
-0.0214863	0.025331	0.00296698
-0.0186869	0.028127	0.00301955
-0.0154842	0.0328215	0.00315881
-0.0122785	0.043027	0.00341208
-0.00947151	0.0512917	0.00359526
-0.00626182	0.0692684	0.00396625
-0.00345233	0.0833225	0.00423401
-0.00104376	0.0999741	0.00453386
-0.000240869	0.0904921	0.00437097
0.00256922	0.0895638	0.00434892
0.00537892	0.0785014	0.00414894
0.008589	0.0581686	0.00372363
0.0113965	0.0430778	0.00338218
0.0146029	0.0350998	0.00317289
0.0174062	0.0296793	0.00305339
0.0206068	0.023116	0.00284633
0.0238033	0.0191526	0.00274516
0.0265966	0.0148488	0.00260663
0.0325681	0.0108685	0.00249046
0.0385173	0.00797977	0.00237805
0.0444401	0.0048575	0.00227267
0.0503325	0.00602807	0.0023192
0.0620097	0.00226042	0.00217208
0.073517	0.00143856	0.00212289

## Sheet: 35K
q_perp	Intensity	errorbar
-0.06863	0.00687654	0.00274841
-0.0570464	0.00274644	0.00248647
-0.0453063	0.0017633	0.00241622
-0.0334421	0.00927721	0.00267867
-0.0214863	0.0155028	0.00286481
-0.0154842	0.0333161	0.00339409
-0.0122785	0.0378955	0.0035086
-0.00947151	0.044555	0.00366432
-0.00626182	0.0526891	0.00388427
-0.00345233	0.0611956	0.00407696
-0.00104376	0.0630208	0.00409649
-0.000240869	0.0628995	0.00409398
0.00256922	0.0656388	0.00418058
0.00537892	0.0598076	0.00401215
0.008589	0.0447833	0.00368796
0.0113965	0.0366445	0.00348591
0.0146029	0.0325061	0.00338067
0.0174062	0.0178936	0.00291515
0.0206068	0.0233684	0.00311829
0.0265966	0.00780108	0.00258656
0.0385173	0.00939352	0.00263829
0.0503325	0.00305954	0.00243798
0.0620097	0.00435961	0.00251973
0.073517	0.00272897	0.002449

## Sheet: 46K
q_perp	Intensity	errorbar
-0.06863	0.0036389	0.00302969
-0.0570464	0.00279454	0.00288199
-0.0453063	0.00684961	0.00297686
-0.0334421	0.0145827	0.00321792
-0.0214863	0.0218658	0.0034797
-0.0154842	0.024776	0.00358856
-0.0122785	0.0286211	0.00371346
-0.00947151	0.0340303	0.00386357
-0.00626182	0.0411152	0.00409147
-0.00345233	0.0398194	0.00405159
-0.00104376	0.0400956	0.00403994
-0.000240869	0.041606	0.00411002
0.00256922	0.0403566	0.00403325
0.00537892	0.0399104	0.00407031
0.008589	0.0334239	0.00384261
0.0113965	0.0318357	0.00381621
0.0146029	0.02797	0.00366259
0.0174062	0.0215855	0.00342761
0.0206068	0.0188815	0.00332778
0.0265966	0.0134466	0.00311981
0.0385173	0.0114451	0.00303135
0.0503325	0.00653527	0.00281269
0.0620097	0.00653377	0.00280551
0.073517	0.000182279	0.0025075
