# Supplementary material for: Uniaxial pressure induced stripe order rotation in La1.88Sr0.12CuO4
Source: Nat Commun. 2022 Apr 4;13:1795. doi: 10.1038/s41467-022-29465-4 (PMC8979978; doi:10.1038/s41467-022-29465-4)
Supplement: Supplementary file 2 — Source Data [file 41467_2022_29465_MOESM2_ESM.zip › Source_Data/Figure3e.xlsx]

## Sheet: 46K
q_parallel	Intensity	errorbar
0.155147	0.00151586	0.0023197
0.17218	0.00317442	0.00249907
0.189004	0.0107394	0.00292495
0.19733	0.0115211	0.00299407
0.205597	0.0170115	0.00323462
0.209707	0.0181895	0.00335283
0.213801	0.0264594	0.00362181
0.217878	0.0248163	0.00358433
0.22194	0.0290448	0.00372908
0.225984	0.0411458	0.00416708
0.230011	0.0378009	0.00403994
0.23402	0.0380519	0.00406524
0.238012	0.0292115	0.00380344
0.241985	0.0281691	0.00379246
0.24594	0.0215535	0.00360545
0.249877	0.0192282	0.00353429
0.253794	0.0131087	0.00332486
0.26157	0.0108357	0.00327754
0.269267	0.00516825	0.00311877
0.276882	0.00684136	0.00317722
0.291856	0.00627763	0.00324861
0.306474	0.000613122	0.00311283

## Sheet: 53K
q_parallel	Intensity	errorbar
0.155147	0.00409487	0.00206932
0.17218	0.00168773	0.00205646
0.189004	0.0109058	0.00250955
0.19733	0.0106903	0.00253908
0.205597	0.0204952	0.00334205
0.209707	0.0163957	0.00279246
0.213801	0.0221775	0.00299447
0.217878	0.0239276	0.0030513
0.22194	0.0250604	0.00311306
0.225984	0.0311421	0.00331884
0.230011	0.0333034	0.00339252
0.23402	0.028322	0.00325147
0.238012	0.0312765	0.00336309
0.241985	0.0246392	0.00319246
0.24594	0.0196424	0.00304504
0.249877	0.0172294	0.00300455
0.253794	0.0137094	0.00287269
0.26157	0.013485	0.00292863
0.269267	0.00929868	0.00282168
0.276882	0.00696867	0.00321939
0.291856	0.00508423	0.00279385
0.306474	0.00140111	0.00275858

## Sheet: 60K
q_parallel	Intensity	errorbar
0.155147	0.00175875	0.00164539
0.163689	0.00355189	0.00171383
0.17218	0.00564915	0.00179333
0.18062	0.00285596	0.00173675
0.189004	0.00572368	0.00183344
0.19733	0.0104252	0.00197671
0.201471	0.0122388	0.00201609
0.205597	0.0126563	0.002054
0.209707	0.012412	0.00204403
0.213801	0.017622	0.00217992
0.217878	0.0145356	0.00211882
0.22194	0.0208635	0.00226814
0.225984	0.019876	0.00224639
0.230011	0.0256013	0.00239397
0.23402	0.0233478	0.00234709
0.238012	0.0193634	0.00226676
0.241985	0.0192837	0.00227399
0.24594	0.0163761	0.00220785
0.249877	0.0151968	0.00219666
0.253794	0.012664	0.00215984
0.257692	0.0119773	0.00214511
0.26157	0.00916605	0.0020862
0.269267	0.00804462	0.00206405
0.276882	0.00372192	0.00197767
0.284412	0.00481481	0.00202795
0.291856	0.00637253	0.00208243
0.29921	0.00173256	0.00199123
0.306474	0.00239763	0.0020282

## Sheet: 80K
q_parallel	Intensity	errorbar
0.111783	0.00377038	0.00185056
0.137925	-0.000966208	0.00174594
0.155147	0.000729966	0.00182446
0.17218	0.00238116	0.00190167
0.189004	0.00380031	0.00197764
0.19733	0.00822084	0.00210946
0.205597	0.00739316	0.00209815
0.209707	0.00801265	0.00212519
0.213801	0.0113313	0.00221098
0.217878	0.0138326	0.00229201
0.22194	0.0158767	0.00235446
0.225984	0.0160875	0.00235724
0.230011	0.0182296	0.00242548
0.23402	0.0166483	0.00238359
0.238012	0.016859	0.00240815
0.241985	0.0146418	0.00236411
0.24594	0.0112403	0.00227279
0.249877	0.0106344	0.00227416
0.253794	0.0129041	0.00231947
0.26157	0.00403742	0.00210072
0.269267	0.0105919	0.00230545
0.276882	0.00841065	0.00226487
0.291856	0.00400303	0.00217893
0.306474	0.00122229	0.00213497
0.320719	0.00169385	0.00220429
0.341349	-0.00143958	0.00225575

## Sheet: 120K
q_parallel	Intensity	errorbar
0.111783	0.0028646	0.00161248
0.137925	0.000363013	0.00158266
0.155147	0.00144129	0.00163196
0.17218	-0.00163649	0.00157905
0.189004	0.00389564	0.00173884
0.19733	0.00338945	0.0017402
0.205597	0.00342191	0.00174647
0.209707	0.00497974	0.00179226
0.213801	0.00822189	0.00187811
0.217878	0.00664899	0.00184152
0.22194	0.00797936	0.00188103
0.225984	0.0117084	0.00197641
0.230011	0.0092978	0.00192341
0.23402	0.00814283	0.00189925
0.238012	0.0091323	0.00192219
0.241985	0.0099021	0.00195064
0.24594	0.00652186	0.00188342
0.249877	0.00884132	0.00194414
0.253794	0.00688455	0.0018983
0.26157	0.00505899	0.00186594
0.269267	0.00547861	0.00151259
0.276882	0.00419753	0.00149823
0.291856	0.00278128	0.00148949
0.306474	0.00117695	0.00148504
0.320719	0.00158116	0.00152117
0.341349	0.000129478	0.00161606
