# Supplementary material for: Uniaxial pressure induced stripe order rotation in La1.88Sr0.12CuO4
Source: Nat Commun. 2022 Apr 4;13:1795. doi: 10.1038/s41467-022-29465-4 (PMC8979978; doi:10.1038/s41467-022-29465-4)
Supplement: Supplementary file 2 — Source Data [file 41467_2022_29465_MOESM2_ESM.zip › Source_Data/Figure3f.xlsx]

## Sheet: T-I_parallel-errorbar
T	I_parallel	errorbar
28	0.0989623	0.00240749
35	0.063485	0.00155637
40	0.0501544	0.00214082
46	0.0376475	0.00141252
53	0.0308546	0.00118607
60	0.0223413	0.000798113
80	0.0170308	0.00104293
100	0.014188	0.000993199
120	0.00955735	0.000649041

## Sheet: T-I_perp-errorbar
T	I_perp	errorbar
28	0.0927536	0.0018593
35	0.0655742	0.00202782
46	0.0411887	0.000934264
60	0.02919	0.000485971
