# Supplementary material for: Uniaxial pressure induced stripe order rotation in La1.88Sr0.12CuO4
Source: Nat Commun. 2022 Apr 4;13:1795. doi: 10.1038/s41467-022-29465-4 (PMC8979978; doi:10.1038/s41467-022-29465-4)
Supplement: Supplementary file 2 — Source Data [file 41467_2022_29465_MOESM2_ESM.zip › Source_Data/Figure3g.xlsx]

## Sheet: T-xi_parallel-errorbar
T	xi_parallel	errorbar
28	61.5396	1.73996
35	43.7704	1.40575
40	37.6404	2.21508
46	30.0619	1.6998
53	24.679	1.56184
60	22.3048	1.2386
80	22.547	2.38966
100	18.797	2.17638
120	19.4081	2.30437

## Sheet: T-xi_perp-errorbar
T	xi_perp	errorbar
28	51.8476	1.36418
35	45.4341	2.1548
46	29.364	1.21466
60	21.6598	0.627144
