# Supplementary material for: Uniaxial pressure induced stripe order rotation in La1.88Sr0.12CuO4
Source: Nat Commun. 2022 Apr 4;13:1795. doi: 10.1038/s41467-022-29465-4 (PMC8979978; doi:10.1038/s41467-022-29465-4)
Supplement: Supplementary file 2 — Source Data [file 41467_2022_29465_MOESM2_ESM.zip › Source_Data/Figure3h.xlsx]

## Sheet: T-delta_parallel-errorbar
T	delta_parallel	errorbar
28	0.230037	0.000208362
35	0.229647	0.000300689
40	0.22893	0.000617162
46	0.229302	0.000697431
53	0.229764	0.000912555
60	0.230873	0.000922102
80	0.232386	0.00165805
100	0.238319	0.00232858
120	0.235813	0.0022438
