# Supplementary material for: Uniaxial pressure induced stripe order rotation in La1.88Sr0.12CuO4
Source: Nat Commun. 2022 Apr 4;13:1795. doi: 10.1038/s41467-022-29465-4 (PMC8979978; doi:10.1038/s41467-022-29465-4)
Supplement: Supplementary file 2 — Source Data [file 41467_2022_29465_MOESM2_ESM.zip › Source_Data/Supplementary_Figure2a.xlsx]

## Sheet: twotheta-intensity(Unstrained)
twotheta	Normalized intensity
12.7276	0.00169409
12.7296	0.00242014
12.7316	0.00242014
12.7336	0.00242014
12.7356	0.00193611
12.7376	0.00266215
12.7396	0.00242014
12.7416	0.00217812
12.7436	0.00266215
12.7456	0.00242014
12.7476	0.00314618
12.7496	0.00314618
12.7516	0.00387222
12.7536	0.00387222
12.7556	0.00411423
12.7576	0.00314618
12.7596	0.00629235
12.7616	0.00459826
12.7636	0.00798645
12.7656	0.00629235
12.7676	0.00919652
12.7696	0.00774443
12.7716	0.00774443
12.7736	0.00871249
12.7756	0.0147628
12.7776	0.0169409
12.7796	0.0150048
12.7816	0.0191191
12.7836	0.0217812
12.7856	0.0222652
12.7876	0.0256534
12.7896	0.0234753
12.7916	0.0217812
12.7936	0.0205712
12.7956	0.0205712
12.7976	0.017183
12.7996	0.0125847
12.8016	0.0154889
12.8036	0.0152469
12.8056	0.0150048
12.8076	0.0121007
12.8096	0.0089545
12.8116	0.00871249
12.8136	0.00605034
12.8156	0.00701839
12.8176	0.00580833
12.8196	0.0036302
12.8216	0.00459826
12.8236	0.00459826
12.8256	0.00605034
12.8276	0.00435624
12.8296	0.00411423
12.8316	0.0036302
12.8336	0.00387222
12.8356	0.00290416
12.8376	0.00290416
12.8396	0.00266215
12.8416	0.00411423
12.8436	0.00314618
12.8456	0.00314618
12.8476	0.00508228
12.8496	0.00387222
12.8516	0.00314618
12.8536	0.00193611
12.8556	0.00387222
12.8576	0.00290416
12.8596	0.0036302
12.8616	0.00484027
12.8636	0.00580833
12.8656	0.00411423
12.8676	0.00459826
12.8696	0.00387222
12.8716	0.00411423
12.8736	0.00435624
12.8756	0.00484027
12.8776	0.00726041
12.8796	0.00822846
12.8816	0.00847047
12.8836	0.00798645
12.8856	0.00605034
12.8876	0.0089545
12.8896	0.00750242
12.8916	0.00653437
12.8936	0.00798645
12.8956	0.00411423
12.8976	0.00484027
12.8996	0.00411423
12.9016	0.00338819
12.9036	0.00580833
12.9056	0.00387222
12.9076	0.00314618
12.9096	0.00556631
12.9116	0.0036302
12.9136	0.00314618
12.9156	0.00605034
12.9176	0.0036302
12.9196	0.00338819
12.9216	0.00338819
12.9236	0.0036302
12.9256	0.00411423
12.9276	0.00314618
12.9296	0.00266215
12.9316	0.00435624
12.9336	0.00242014
12.9356	0.00314618
12.9376	0.00290416
12.9396	0.00217812
12.9416	0.00580833
12.9436	0.00193611
12.9456	0.00169409
12.9476	0.00266215
12.9496	0.00193611
12.9516	0.00217812
12.9536	0.00435624
12.9556	0.00217812
12.9576	0.00411423
12.9596	0.00411423
12.9616	0.0036302
12.9636	0.00459826
12.9656	0.0053243
12.9676	0.00338819
12.9696	0.00338819
12.9716	0.00484027
12.9736	0.00338819
12.9756	0.00314618
12.9776	0.00435624
12.9796	0.00266215
12.9816	0.0036302
12.9836	0.00411423
12.9856	0.00411423
12.9876	0.00387222
12.9896	0.00435624
12.9916	0.00338819
12.9936	0.00217812
12.9956	0.00411423
12.9976	0.00169409
12.9996	0.00242014
13.0016	0.00484027
13.0036	0.00314618
13.0056	0.00314618
13.0076	0.00242014
13.0096	0.00217812
13.0116	0.00290416
13.0136	0.00338819
13.0156	0.00484027
13.0176	0.00314618
13.0196	0.00484027
13.0216	0.0036302
13.0236	0.0053243
13.0256	0.0036302
13.0276	0.00459826
13.0296	0.00314618
13.0316	0.00387222
13.0336	0.00556631
13.0356	0.00387222
13.0376	0.00387222
13.0396	0.00242014
13.0416	0.00338819
13.0436	0.00387222
13.0456	0.00266215
13.0476	0.00121007
13.0496	0.00387222
13.0516	0.00314618
13.0536	0.00314618
13.0556	0.00411423
13.0576	0.00145208
13.0596	0.00459826
13.0616	0.00387222
13.0636	0.00387222
13.0656	0.00387222
13.0676	0.00242014
13.0696	0.0036302
13.0716	0.00484027
13.0736	0.00338819
13.0756	0.00314618
13.0776	0.00314618
13.0796	0.00435624
13.0816	0.00314618
13.0836	0.00435624
13.0856	0.00314618
13.0876	0.00338819
13.0896	0.00314618
13.0916	0.00508228
13.0936	0.00314618
13.0956	0.00459826
13.0976	0.00242014
13.0996	0.00435624
13.1016	0.00387222
13.1036	0.00314618
13.1056	0.00435624
13.1076	0.0036302
13.1096	0.0053243
13.1116	0.00387222
13.1136	0.00338819
13.1156	0.00411423
13.1176	0.00435624
13.1196	0.00459826
13.1216	0.00435624
13.1236	0.00459826
13.1256	0.00314618
13.1276	0.00435624
13.1296	0.00314618
13.1316	0.00387222
13.1336	0.00266215
13.1356	0.00411423
13.1376	0.00629235
13.1396	0.00387222
13.1416	0.00435624
13.1436	0.00435624
13.1456	0.00459826
13.1476	0.00484027
13.1496	0.00459826
13.1516	0.0036302
13.1536	0.00435624
13.1556	0.00338819
13.1576	0.0036302
13.1596	0.00387222
13.1616	0.00556631
13.1636	0.00508228
13.1656	0.00314618
13.1676	0.00701839
13.1696	0.00435624
13.1716	0.00508228
13.1736	0.0053243
13.1756	0.00459826
13.1776	0.00508228
13.1796	0.00629235
13.1816	0.00677638
13.1836	0.00677638
13.1856	0.00774443
13.1876	0.00484027
13.1896	0.00556631
13.1916	0.00605034
13.1936	0.00411423
13.1956	0.00459826
13.1976	0.00508228
13.1996	0.00411423
13.2016	0.00508228
13.2036	0.00774443
13.2056	0.00580833
13.2076	0.00435624
13.2096	0.0053243
13.2116	0.00580833
13.2136	0.00387222
13.2156	0.00435624
13.2176	0.00629235
13.2196	0.00798645
13.2216	0.00605034
13.2236	0.00701839
13.2256	0.00484027
13.2276	0.00556631
13.2296	0.00701839
13.2316	0.00822846
13.2336	0.00726041
13.2356	0.00677638
13.2376	0.00871249
13.2396	0.00677638
13.2416	0.0089545
13.2436	0.00701839
13.2456	0.00919652
13.2476	0.0101646
13.2496	0.00629235
13.2516	0.00968054
13.2536	0.0121007
13.2556	0.00750242
13.2576	0.00750242
13.2596	0.0125847
13.2616	0.0118587
13.2636	0.0106486
13.2656	0.0147628
13.2676	0.0116167
13.2696	0.0104066
13.2716	0.0154889
13.2736	0.0164569
13.2756	0.0203291
13.2776	0.0229913
13.2796	0.017425
13.2816	0.0196031
13.2836	0.0215392
13.2856	0.0210552
13.2876	0.0268635
13.2896	0.0268635
13.2916	0.0258955
13.2936	0.0300097
13.2956	0.0297677
13.2976	0.0317038
13.2996	0.0367861
13.3016	0.0343659
13.3036	0.0387222
13.3056	0.0372701
13.3076	0.0382381
13.3096	0.0392062
13.3116	0.0452565
13.3136	0.0614714
13.3156	0.0554211
13.3176	0.0651016
13.3196	0.0638916
13.3216	0.0989835
13.3236	0.111084
13.3256	0.127057
13.3276	0.148838
13.3296	0.193611
13.3316	0.264279
13.3336	0.347531
13.3356	0.455954
13.3376	0.557841
13.3396	0.692643
13.3416	0.799855
13.3436	0.88698
13.3456	0.977735
13.3476	1
13.3496	0.985237
13.3516	0.947483
13.3536	0.840513
13.3556	0.75847
13.3576	0.671588
13.3596	0.597773
13.3616	0.50847
13.3636	0.42546
13.3656	0.398838
13.3676	0.409487
13.3696	0.410213
13.3716	0.43272
13.3736	0.470716
13.3756	0.499274
13.3776	0.53969
13.3796	0.5288
13.3816	0.529768
13.3836	0.533882
13.3856	0.49395
13.3876	0.429816
13.3896	0.364956
13.3916	0.318732
13.3936	0.272507
13.3956	0.214908
13.3976	0.183688
13.3996	0.156099
13.4016	0.121249
13.4036	0.115682
13.4056	0.0876089
13.4076	0.0745402
13.4096	0.0571152
13.4116	0.0464666
13.4136	0.0462246
13.4156	0.035818
13.4176	0.035334
13.4196	0.0287996
13.4216	0.0256534
13.4236	0.0268635
13.4256	0.0222652
13.4276	0.0169409
13.4296	0.017425
13.4316	0.017909
13.4336	0.017667
13.4356	0.0140368
13.4376	0.0123427
13.4396	0.0133107
13.4416	0.00943853
13.4436	0.0118587
13.4456	0.0111326
13.4476	0.0118587
13.4496	0.0116167
13.4516	0.00774443
13.4536	0.0104066
13.4556	0.00677638
13.4576	0.00847047
13.4596	0.00871249
13.4616	0.00822846
13.4636	0.0089545
13.4656	0.00701839
13.4676	0.00435624
13.4696	0.00653437
13.4716	0.00774443
13.4736	0.00556631
13.4756	0.00605034
13.4776	0.00580833
13.4796	0.00701839
13.4816	0.00459826
13.4836	0.00653437
13.4856	0.00508228
13.4876	0.00411423
13.4896	0.00266215
13.4916	0.00459826
13.4936	0.0053243
13.4956	0.00411423
13.4976	0.00605034
13.4996	0.00435624
13.5016	0.00459826
13.5036	0.00411423
13.5056	0.00266215
13.5076	0.00556631
13.5096	0.00629235
13.5116	0.00459826
13.5136	0.00314618
13.5156	0.00508228
13.5176	0.00314618
13.5196	0.00242014
13.5216	0.00314618
13.5236	0.00629235
13.5256	0.00338819
13.5276	0.00387222
13.5296	0.00653437
13.5316	0.00411423
13.5336	0.0036302
13.5356	0.00290416
13.5376	0.00193611
13.5396	0.00266215
13.5416	0.00290416
13.5436	0.00266215
13.5456	0.00217812
13.5476	0.00217812
13.5496	0.00242014
13.5516	0.0036302
13.5536	0.00290416
13.5556	0.00266215
13.5576	0.00290416
13.5596	0.00338819
13.5616	0.00169409
13.5636	0.00266215
13.5656	0.00314618
13.5676	0.0036302
13.5696	0.00314618
13.5716	0.00193611
13.5736	0.0036302
13.5756	0.00217812
13.5776	0.00169409
13.5796	0.00242014
13.5816	0.00242014
13.5836	0.00217812
13.5856	0.00459826
13.5876	0.00242014
13.5896	0.00290416
13.5916	0.00266215
13.5936	0.0036302
13.5956	0.00193611
13.5976	0.00242014
13.5996	0.00290416
13.6016	0.00266215
13.6036	0.00193611
13.6056	0.0036302
13.6076	0.00338819
13.6096	0.000968054
13.6116	0.00169409
13.6136	0.00193611
13.6156	0.00290416
13.6176	0.00193611
13.6196	0.00338819
13.6216	0.00266215
13.6236	0.00217812
13.6256	0.00217812
13.6276	0.00435624
13.6296	0.00338819
13.6316	0.00217812
13.6336	0.00193611
13.6356	0.00314618
13.6376	0.00169409
13.6396	0.00266215
13.6416	0.00145208
13.6436	0.00217812
13.6456	0.00290416
13.6476	0.00217812
13.6496	0.00314618
13.6516	0.00169409
13.6536	0.00169409
13.6556	0.00145208
13.6576	0.00338819
13.6596	0.00169409
13.6616	0.00242014
13.6636	0.00290416
13.6656	0.00242014
13.6676	0.000726041
13.6696	0.00145208
13.6716	0.00145208
13.6736	0.00217812
13.6756	0.00145208
13.6776	0.00217812
13.6796	0.00145208
13.6816	0.00314618
13.6836	0.00290416
13.6856	0.00145208
13.6876	0.00193611
13.6896	0.00169409
13.6916	0.00290416
13.6936	0.00217812
13.6956	0.00217812
13.6976	0.000968054
13.6996	0.00169409
13.7016	0.00193611
13.7036	0.00217812
13.7056	0.00314618
13.7076	0.00193611
13.7096	0.00387222
13.7116	0.00266215
13.7136	0.000968054
13.7156	0.00193611
13.7176	0.00145208
13.7196	0.00145208
13.7216	0.00145208
13.7236	0.00242014
13.7256	0.00169409
13.7276	0.00217812

## Sheet: twotheta-intensity(Strain2)
twotheta	Normalized intensity
12.7431	0.00257511
12.7451	0.00171674
12.7471	0.000686695
12.7491	0.00274678
12.7511	0.00137339
12.7531	0.0032618
12.7551	0.00274678
12.7571	0.00206009
12.7591	0.00412017
12.7611	0.00377682
12.7631	0.00343348
12.7651	0.0039485
12.7671	0.00703863
12.7691	0.00635193
12.7711	0.00515021
12.7731	0.00824034
12.7751	0.00875536
12.7771	0.0101288
12.7791	0.0104721
12.7811	0.0137339
12.7831	0.0156223
12.7851	0.015279
12.7871	0.0154506
12.7891	0.0181974
12.7911	0.0156223
12.7931	0.0185408
12.7951	0.0147639
12.7971	0.0127039
12.7991	0.0123605
12.8011	0.0125322
12.8031	0.00978541
12.8051	0.00927039
12.8071	0.00875536
12.8091	0.00583691
12.8111	0.00583691
12.8131	0.00446352
12.8151	0.00429185
12.8171	0.00343348
12.8191	0.00412017
12.8211	0.00377682
12.8231	0.00360515
12.8251	0.0039485
12.8271	0.00240343
12.8291	0.00274678
12.8311	0.00274678
12.8331	0.00309013
12.8351	0.00257511
12.8371	0.00257511
12.8391	0.00206009
12.8411	0.00257511
12.8431	0.00206009
12.8451	0.00206009
12.8471	0.00240343
12.8491	0.00309013
12.8511	0.00223176
12.8531	0.00240343
12.8551	0.00274678
12.8571	0.00291845
12.8591	0.00188841
12.8611	0.00360515
12.8631	0.00412017
12.8651	0.00377682
12.8671	0.00377682
12.8691	0.0032618
12.8711	0.00257511
12.8731	0.00412017
12.8751	0.00515021
12.8771	0.00497854
12.8791	0.00635193
12.8811	0.00600858
12.8831	0.00532189
12.8851	0.00755365
12.8871	0.00583691
12.8891	0.00463519
12.8911	0.00497854
12.8931	0.00549356
12.8951	0.00377682
12.8971	0.00360515
12.8991	0.00532189
12.9011	0.0039485
12.9031	0.00291845
12.9051	0.00343348
12.9071	0.00240343
12.9091	0.00188841
12.9111	0.00274678
12.9131	0.00240343
12.9151	0.00257511
12.9171	0.00274678
12.9191	0.00171674
12.9211	0.00240343
12.9231	0.00188841
12.9251	0.00223176
12.9271	0.00291845
12.9291	0.00171674
12.9311	0.00206009
12.9331	0.00188841
12.9351	0.0039485
12.9371	0.00240343
12.9391	0.00206009
12.9411	0.00206009
12.9431	0.00223176
12.9451	0.00309013
12.9471	0.00223176
12.9491	0.00257511
12.9511	0.0032618
12.9531	0.00429185
12.9551	0.00309013
12.9571	0.0039485
12.9591	0.00257511
12.9611	0.00206009
12.9631	0.00291845
12.9651	0.00103004
12.9671	0.00206009
12.9691	0.00188841
12.9711	0.00223176
12.9731	0.00223176
12.9751	0.00206009
12.9771	0.00309013
12.9791	0.0032618
12.9811	0.00343348
12.9831	0.00343348
12.9851	0.00206009
12.9871	0.00343348
12.9891	0.00291845
12.9911	0.00206009
12.9931	0.00240343
12.9951	0.00274678
12.9971	0.00154506
12.9991	0.00188841
13.0011	0.00188841
13.0031	0.00171674
13.0051	0.00291845
13.0071	0.00223176
13.0091	0.00206009
13.0111	0.00257511
13.0131	0.00291845
13.0151	0.00343348
13.0171	0.0032618
13.0191	0.00240343
13.0211	0.00223176
13.0231	0.00377682
13.0251	0.00343348
13.0271	0.00360515
13.0291	0.00309013
13.0311	0.00412017
13.0331	0.00188841
13.0351	0.00343348
13.0371	0.00343348
13.0391	0.00309013
13.0411	0.00257511
13.0431	0.0032618
13.0451	0.0032618
13.0471	0.00137339
13.0491	0.00377682
13.0511	0.0032618
13.0531	0.00412017
13.0551	0.00309013
13.0571	0.0032618
13.0591	0.00240343
13.0611	0.00480687
13.0631	0.00171674
13.0651	0.00223176
13.0671	0.00274678
13.0691	0.00429185
13.0711	0.00291845
13.0731	0.00274678
13.0751	0.00309013
13.0771	0.00446352
13.0791	0.00343348
13.0811	0.00309013
13.0831	0.00446352
13.0851	0.0032618
13.0871	0.00291845
13.0891	0.00412017
13.0911	0.00309013
13.0931	0.00257511
13.0951	0.00309013
13.0971	0.00377682
13.0991	0.00309013
13.1011	0.00309013
13.1031	0.00343348
13.1051	0.00377682
13.1071	0.00274678
13.1091	0.0039485
13.1111	0.00463519
13.1131	0.00257511
13.1151	0.00463519
13.1171	0.00412017
13.1191	0.00412017
13.1211	0.0032618
13.1231	0.00532189
13.1251	0.00274678
13.1271	0.00309013
13.1291	0.00377682
13.1311	0.00309013
13.1331	0.0039485
13.1351	0.00240343
13.1371	0.0032618
13.1391	0.00412017
13.1411	0.00412017
13.1431	0.0039485
13.1451	0.00240343
13.1471	0.00377682
13.1491	0.00429185
13.1511	0.0032618
13.1531	0.00412017
13.1551	0.00515021
13.1571	0.00360515
13.1591	0.00497854
13.1611	0.00377682
13.1631	0.00206009
13.1651	0.00343348
13.1671	0.00412017
13.1691	0.00480687
13.1711	0.00497854
13.1731	0.00497854
13.1751	0.00360515
13.1771	0.00515021
13.1791	0.00446352
13.1811	0.0032618
13.1831	0.00377682
13.1851	0.00566524
13.1871	0.00377682
13.1891	0.00309013
13.1911	0.00429185
13.1931	0.00463519
13.1951	0.00532189
13.1971	0.00412017
13.1991	0.00343348
13.2011	0.00532189
13.2031	0.00549356
13.2051	0.00515021
13.2071	0.00497854
13.2091	0.00618026
13.2111	0.00515021
13.2131	0.00583691
13.2151	0.00497854
13.2171	0.00652361
13.2191	0.00360515
13.2211	0.00532189
13.2231	0.00583691
13.2251	0.00360515
13.2271	0.00824034
13.2291	0.00686695
13.2311	0.00515021
13.2331	0.00755365
13.2351	0.00635193
13.2371	0.00583691
13.2391	0.0072103
13.2411	0.00566524
13.2431	0.0072103
13.2451	0.00600858
13.2471	0.00446352
13.2491	0.00806867
13.2511	0.00772532
13.2531	0.00652361
13.2551	0.00686695
13.2571	0.00961373
13.2591	0.00909871
13.2611	0.00944206
13.2631	0.0101288
13.2651	0.0128755
13.2671	0.0127039
13.2691	0.00824034
13.2711	0.0132189
13.2731	0.0125322
13.2751	0.0116738
13.2771	0.0135622
13.2791	0.016824
13.2811	0.0200858
13.2831	0.0199142
13.2851	0.0192275
13.2871	0.0238627
13.2891	0.0228326
13.2911	0.023176
13.2931	0.0264378
13.2951	0.0266094
13.2971	0.0333047
13.2991	0.0302146
13.3011	0.0374249
13.3031	0.0333047
13.3051	0.0346781
13.3071	0.039485
13.3091	0.0430901
13.3111	0.0436052
13.3131	0.0477253
13.3151	0.0561373
13.3171	0.0616309
13.3191	0.0672961
13.3211	0.0940773
13.3231	0.0993991
13.3251	0.110901
13.3271	0.139914
13.3291	0.186266
13.3311	0.219227
13.3331	0.284807
13.3351	0.35485
13.3371	0.439657
13.3391	0.528755
13.3411	0.63279
13.3431	0.7497
13.3451	0.819571
13.3471	0.891674
13.3491	0.976309
13.3511	1
13.3531	0.975107
13.3551	0.942318
13.3571	0.888927
13.3591	0.842403
13.3611	0.72721
13.3631	0.636738
13.3651	0.582489
13.3671	0.528755
13.3691	0.479313
13.3711	0.467983
13.3731	0.446009
13.3751	0.463863
13.3771	0.489099
13.3791	0.519657
13.3811	0.533391
13.3831	0.549356
13.3851	0.554506
13.3871	0.543348
13.3891	0.514163
13.3911	0.450472
13.3931	0.423691
13.3951	0.363948
13.3971	0.305064
13.3991	0.249614
13.4011	0.209099
13.4031	0.169785
13.4051	0.129785
13.4071	0.110215
13.4091	0.0848069
13.4111	0.0750215
13.4131	0.0604292
13.4151	0.0520172
13.4171	0.0386266
13.4191	0.0403433
13.4211	0.0295279
13.4231	0.0278112
13.4251	0.0250644
13.4271	0.0214592
13.4291	0.0255794
13.4311	0.0199142
13.4331	0.0204292
13.4351	0.0166524
13.4371	0.0180258
13.4391	0.0171674
13.4411	0.0164807
13.4431	0.0130472
13.4451	0.0139056
13.4471	0.0125322
13.4491	0.0123605
13.4511	0.0130472
13.4531	0.0128755
13.4551	0.0116738
13.4571	0.0123605
13.4591	0.0108155
13.4611	0.007897
13.4631	0.00806867
13.4651	0.00961373
13.4671	0.00703863
13.4691	0.00909871
13.4711	0.007897
13.4731	0.00875536
13.4751	0.00806867
13.4771	0.00583691
13.4791	0.00652361
13.4811	0.00703863
13.4831	0.00669528
13.4851	0.00515021
13.4871	0.00497854
13.4891	0.00583691
13.4911	0.00600858
13.4931	0.00858369
13.4951	0.00618026
13.4971	0.00463519
13.4991	0.00515021
13.5011	0.00549356
13.5031	0.00566524
13.5051	0.00515021
13.5071	0.00497854
13.5091	0.00583691
13.5111	0.00566524
13.5131	0.00549356
13.5151	0.00497854
13.5171	0.00446352
13.5191	0.00583691
13.5211	0.00412017
13.5231	0.00549356
13.5251	0.00412017
13.5271	0.00309013
13.5291	0.00463519
13.5311	0.00480687
13.5331	0.00463519
13.5351	0.00377682
13.5371	0.00429185
13.5391	0.00343348
13.5411	0.0039485
13.5431	0.00360515
13.5451	0.00463519
13.5471	0.00240343
13.5491	0.00291845
13.5511	0.00154506
13.5531	0.00343348
13.5551	0.00377682
13.5571	0.00377682
13.5591	0.00274678
13.5611	0.00429185
13.5631	0.00171674
13.5651	0.00309013
13.5671	0.00515021
13.5691	0.00291845
13.5711	0.00291845
13.5731	0.00343348
13.5751	0.00412017
13.5771	0.00360515
13.5791	0.00343348
13.5811	0.00309013
13.5831	0.00206009
13.5851	0.00360515
13.5871	0.00257511
13.5891	0.0032618
13.5911	0.00291845
13.5931	0.00206009
13.5951	0.00257511
13.5971	0.00429185
13.5991	0.00206009
13.6011	0.00274678
13.6031	0.00309013
13.6051	0.00291845
13.6071	0.00206009
13.6091	0.00240343
13.6111	0.00274678
13.6131	0.00274678
13.6151	0.00206009
13.6171	0.00206009
13.6191	0.00274678
13.6211	0.00137339
13.6231	0.00206009
13.6251	0.00291845
13.6271	0.00257511
13.6291	0.00188841
13.6311	0.00274678
13.6331	0.00188841
13.6351	0.00120172
13.6371	0.00206009
13.6391	0.00274678
13.6411	0.00171674
13.6431	0.000858369
13.6451	0.00274678
13.6471	0.000858369
13.6491	0.00188841
13.6511	0.00171674
13.6531	0.00154506
13.6551	0.00103004
13.6571	0.00240343
13.6591	0.00223176
13.6611	0.00137339
13.6631	0.00188841
13.6651	0.00171674
13.6671	0.00257511
13.6691	0.00188841
13.6711	0.00240343
13.6731	0.00240343
13.6751	0.00171674
13.6771	0.00120172
13.6791	0.00171674
13.6811	0.00206009
13.6831	0.00240343
13.6851	0.00154506
13.6871	0.00274678
13.6891	0.00240343
13.6911	0.00137339
13.6931	0.00188841
13.6951	0.00103004
13.6971	0.00154506
13.6991	0.00120172
13.7011	0.00137339
13.7031	0.00137339
13.7051	0.00223176
13.7071	0.00154506
13.7091	0.00171674
13.7111	0.00154506
13.7131	0.00120172
13.7151	0.00120172
13.7171	0.00103004
13.7191	0.00188841
13.7211	0.00206009
13.7231	0.00188841
13.7251	0.000686695
13.7271	0.00154506
13.7291	0.00120172
13.7311	0.00188841
13.7331	0.00120172
13.7351	0.00206009
13.7371	0.00154506
13.7391	0.00188841
13.7411	0.000515021
13.7431	0.00171674
