# Supplementary material for: Uniaxial pressure induced stripe order rotation in La1.88Sr0.12CuO4
Source: Nat Commun. 2022 Apr 4;13:1795. doi: 10.1038/s41467-022-29465-4 (PMC8979978; doi:10.1038/s41467-022-29465-4)
Supplement: Supplementary file 2 — Source Data [file 41467_2022_29465_MOESM2_ESM.zip › Source_Data/Supplementary_Figure2b.xlsx]

## Sheet: twotheta-intensity(Unstrained)
twotheta	Normalized intensity
26.4276	0.00212189
26.4296	0.00330072
26.4316	0.0034186
26.4336	0.00554049
26.4356	0.00400802
26.4376	0.00353648
26.4396	0.0048332
26.4416	0.00424378
26.4436	0.0034186
26.4456	0.00318284
26.4476	0.00389013
26.4496	0.00436166
26.4516	0.0048332
26.4536	0.00436166
26.4556	0.00459743
26.4576	0.00377225
26.4596	0.00377225
26.4616	0.00306495
26.4636	0.00353648
26.4656	0.00459743
26.4676	0.00459743
26.4696	0.00282919
26.4716	0.00223977
26.4736	0.00400802
26.4756	0.00424378
26.4776	0.00318284
26.4796	0.00353648
26.4816	0.00282919
26.4836	0.0048332
26.4856	0.00306495
26.4876	0.00400802
26.4896	0.00530473
26.4916	0.00353648
26.4936	0.00389013
26.4956	0.00353648
26.4976	0.00389013
26.4996	0.00471531
26.5016	0.00353648
26.5036	0.00601202
26.5056	0.00565838
26.5076	0.0041259
26.5096	0.00282919
26.5116	0.00424378
26.5136	0.00377225
26.5156	0.00542261
26.5176	0.00436166
26.5196	0.00353648
26.5216	0.00377225
26.5236	0.0041259
26.5256	0.00506896
26.5276	0.00436166
26.5296	0.0048332
26.5316	0.00459743
26.5336	0.00306495
26.5356	0.00554049
26.5376	0.00318284
26.5396	0.00648356
26.5416	0.00518684
26.5436	0.00518684
26.5456	0.00459743
26.5476	0.0041259
26.5496	0.00447955
26.5516	0.00601202
26.5536	0.00518684
26.5556	0.00447955
26.5576	0.00471531
26.5596	0.00636567
26.5616	0.00377225
26.5636	0.00495108
26.5656	0.00447955
26.5676	0.00447955
26.5696	0.00400802
26.5716	0.00389013
26.5736	0.00377225
26.5756	0.0048332
26.5776	0.00495108
26.5796	0.00495108
26.5816	0.00459743
26.5836	0.00518684
26.5856	0.00577626
26.5876	0.0048332
26.5896	0.00400802
26.5916	0.00495108
26.5936	0.00518684
26.5956	0.00400802
26.5976	0.00542261
26.5996	0.00459743
26.6016	0.00601202
26.6036	0.00436166
26.6056	0.00518684
26.6076	0.00471531
26.6096	0.0068372
26.6116	0.00436166
26.6136	0.00495108
26.6156	0.00471531
26.6176	0.00530473
26.6196	0.00577626
26.6216	0.00577626
26.6236	0.00530473
26.6256	0.0048332
26.6276	0.00554049
26.6296	0.00589414
26.6316	0.00518684
26.6336	0.00565838
26.6356	0.00471531
26.6376	0.00612991
26.6396	0.00624779
26.6416	0.00624779
26.6436	0.0068372
26.6456	0.00648356
26.6476	0.00495108
26.6496	0.00624779
26.6516	0.00660144
26.6536	0.00518684
26.6556	0.00554049
26.6576	0.00730874
26.6596	0.00636567
26.6616	0.00778027
26.6636	0.00778027
26.6656	0.00695509
26.6676	0.00612991
26.6696	0.00778027
26.6716	0.0082518
26.6736	0.00719085
26.6756	0.00813391
26.6776	0.00707297
26.6796	0.00636567
26.6816	0.00966639
26.6836	0.00813391
26.6856	0.00836968
26.6876	0.00601202
26.6896	0.00872333
26.6916	0.00778027
26.6936	0.00766238
26.6956	0.00872333
26.6976	0.00931274
26.6996	0.00813391
26.7016	0.00943063
26.7036	0.00848756
26.7056	0.00990216
26.7076	0.00966639
26.7096	0.00919486
26.7116	0.011081
26.7136	0.00931274
26.7156	0.0108452
26.7176	0.00813391
26.7196	0.0109631
26.7216	0.0121419
26.7236	0.0117883
26.7256	0.0103737
26.7276	0.0127313
26.7296	0.0134386
26.7316	0.0122598
26.7336	0.0141459
26.7356	0.0133208
26.7376	0.0166215
26.7396	0.0142638
26.7416	0.0133208
26.7436	0.0152069
26.7456	0.0178003
26.7476	0.0173288
26.7496	0.0192149
26.7516	0.0179182
26.7536	0.0208653
26.7556	0.0214547
26.7576	0.0214547
26.7596	0.0275846
26.7616	0.0244017
26.7636	0.0256985
26.7656	0.0291171
26.7676	0.0287634
26.7696	0.0300601
26.7716	0.0360721
26.7736	0.0318284
26.7756	0.0313568
26.7776	0.0305317
26.7796	0.0313568
26.7816	0.0353648
26.7836	0.0325357
26.7856	0.0370152
26.7876	0.0359543
26.7896	0.035247
26.7916	0.0337145
26.7936	0.0354827
26.7956	0.0356006
26.7976	0.0358364
26.7996	0.0331251
26.8016	0.038194
26.8036	0.0360721
26.8056	0.0373689
26.8076	0.039255
26.8096	0.039255
26.8116	0.0368973
26.8136	0.0403159
26.8156	0.0422021
26.8176	0.0453849
26.8196	0.0438524
26.8216	0.0477425
26.8236	0.048332
26.8256	0.0559943
26.8276	0.0536367
26.8296	0.0596487
26.8316	0.0621242
26.8336	0.0657786
26.8356	0.0679005
26.8376	0.0706118
26.8396	0.0761523
26.8416	0.083461
26.8436	0.0931274
26.8456	0.0967818
26.8476	0.100083
26.8496	0.109513
26.8516	0.123895
26.8536	0.13474
26.8556	0.142402
26.8576	0.171284
26.8596	0.188848
26.8616	0.209124
26.8636	0.232347
26.8656	0.268419
26.8676	0.302369
26.8696	0.337616
26.8716	0.425439
26.8736	0.47884
26.8756	0.562065
26.8776	0.636921
26.8796	0.73665
26.8816	0.804432
26.8836	0.88754
26.8856	0.92314
26.8876	0.981375
26.8896	1
26.8916	0.993752
26.8936	0.992809
26.8956	0.976895
26.8976	0.983614
26.8996	0.955676
26.9016	0.927031
26.9036	0.900743
26.9056	0.836614
26.9076	0.781445
26.9096	0.724272
26.9116	0.628787
26.9136	0.56348
26.9156	0.498644
26.9176	0.430037
26.9196	0.385713
26.9216	0.336555
26.9236	0.293882
26.9256	0.275139
26.9276	0.257338
26.9296	0.241188
26.9316	0.238123
26.9336	0.232819
26.9356	0.251326
26.9376	0.253212
26.9396	0.296122
26.9416	0.328304
26.9436	0.365319
26.9456	0.425911
26.9476	0.469645
26.9496	0.525286
26.9516	0.620771
26.9536	0.66981
26.9556	0.725097
26.9576	0.742898
26.9596	0.782624
26.9616	0.811152
26.9636	0.797006
26.9656	0.776258
26.9676	0.757397
26.9696	0.706236
26.9716	0.665213
26.9736	0.610633
26.9756	0.536249
26.9776	0.484498
26.9796	0.419781
26.9816	0.357892
26.9836	0.30626
26.9856	0.27007
26.9876	0.224803
26.9896	0.194507
26.9916	0.157609
26.9936	0.138512
26.9956	0.121066
26.9976	0.103737
26.9996	0.101851
27.0016	0.0836968
27.0036	0.0746198
27.0056	0.0733231
27.0076	0.0635388
27.0096	0.0554049
27.0116	0.0528115
27.0136	0.0518684
27.0156	0.0459743
27.0176	0.0434988
27.0196	0.0427915
27.0216	0.038194
27.0236	0.0340681
27.0256	0.0335966
27.0276	0.0350112
27.0296	0.0347754
27.0316	0.0299422
27.0336	0.0287634
27.0356	0.0298244
27.0376	0.028174
27.0396	0.0242839
27.0416	0.0228693
27.0436	0.0248733
27.0456	0.022162
27.0476	0.0198043
27.0496	0.0226335
27.0516	0.0208653
27.0536	0.0187434
27.0556	0.0174467
27.0576	0.0205116
27.0596	0.0182718
27.0616	0.0173288
27.0636	0.0176824
27.0656	0.0178003
27.0676	0.0139102
27.0696	0.0143817
27.0716	0.0134386
27.0736	0.0182718
27.0756	0.0115525
27.0776	0.0142638
27.0796	0.0124956
27.0816	0.0129671
27.0836	0.0121419
27.0856	0.0121419
27.0876	0.0116704
27.0896	0.0116704
27.0916	0.0121419
27.0936	0.012024
27.0956	0.0114346
27.0976	0.0123777
27.0996	0.0104916
27.1016	0.00872333
27.1036	0.0108452
27.1056	0.01002
27.1076	0.00943063
27.1096	0.00954851
27.1116	0.00978427
27.1136	0.00813391
27.1156	0.00978427
27.1176	0.0082518
27.1196	0.00789815
27.1216	0.0082518
27.1236	0.00719085
27.1256	0.00695509
27.1276	0.00577626
27.1296	0.00648356
27.1316	0.00801603
27.1336	0.00813391
27.1356	0.0068372
27.1376	0.00884121
27.1396	0.00778027
27.1416	0.00695509
27.1436	0.0075445
27.1456	0.00636567
27.1476	0.0082518
27.1496	0.00577626
27.1516	0.00506896
27.1536	0.00577626
27.1556	0.00695509
27.1576	0.00742662
27.1596	0.0068372
27.1616	0.00671932
27.1636	0.00624779
27.1656	0.00707297
27.1676	0.00601202
27.1696	0.00636567
27.1716	0.00648356
27.1736	0.00530473
27.1756	0.00471531
27.1776	0.00612991
27.1796	0.00518684
27.1816	0.00695509
27.1836	0.0048332
27.1856	0.00589414
27.1876	0.0068372
27.1896	0.0041259
27.1916	0.00671932
27.1936	0.00624779
27.1956	0.00459743
27.1976	0.00424378
27.1996	0.00601202
27.2016	0.00518684
27.2036	0.00459743
27.2056	0.00459743
27.2076	0.00554049
27.2096	0.0048332
27.2116	0.00447955
27.2136	0.0041259
27.2156	0.00294707
27.2176	0.0041259
27.2196	0.00377225
27.2216	0.0048332
27.2236	0.00424378
27.2256	0.00447955
27.2276	0.00365437
27.2296	0.00530473
27.2316	0.00436166
27.2336	0.0048332
27.2356	0.00424378
27.2376	0.00365437
27.2396	0.00424378
27.2416	0.00506896
27.2436	0.00353648
27.2456	0.00318284
27.2476	0.00459743
27.2496	0.00530473
27.2516	0.0027113
27.2536	0.00400802
27.2556	0.00365437
27.2576	0.00294707
27.2596	0.00330072
27.2616	0.00330072
27.2636	0.0041259
27.2656	0.0034186
27.2676	0.00459743
27.2696	0.00365437
27.2716	0.00353648
27.2736	0.00306495
27.2756	0.00377225
27.2776	0.00282919
27.2796	0.00282919
27.2816	0.00377225
27.2836	0.00389013
27.2856	0.00330072
27.2876	0.00353648
27.2896	0.00247554
27.2916	0.0027113
27.2936	0.00247554
27.2956	0.00330072
27.2976	0.00294707
27.2996	0.00247554
27.3016	0.0027113
27.3036	0.00306495
27.3056	0.00212189
27.3076	0.00223977
27.3096	0.00424378
27.3116	0.00330072
27.3136	0.00165036
27.3156	0.00318284
27.3176	0.00318284
27.3196	0.00294707
27.3216	0.00353648
27.3236	0.00247554
27.3256	0.00259342
27.3276	0.00259342
27.3296	0.00294707
27.3316	0.00153248
27.3336	0.00330072
27.3356	0.00188613
27.3376	0.00294707
27.3396	0.00259342
27.3416	0.00294707
27.3436	0.00223977
27.3456	0.00200401
27.3476	0.00129671
27.3496	0.0027113
27.3516	0.0027113
27.3536	0.00165036
27.3556	0.00247554
27.3576	0.00235766
27.3596	0.00223977
27.3616	0.00259342
27.3636	0.00212189
27.3656	0.00188613
27.3676	0.00259342
27.3696	0.00188613
27.3716	0.00129671
27.3736	0.00200401
27.3756	0.00235766
27.3776	0.00141459
27.3796	0.00235766
27.3816	0.00176824
27.3836	0.00212189
27.3856	0.00282919
27.3876	0.00141459
27.3896	0.00165036
27.3916	0.00141459
27.3936	0.00153248
27.3956	0.00259342
27.3976	0.00282919
27.3996	0.0027113
27.4016	0.00188613
27.4036	0.00153248
27.4056	0.00223977
27.4076	0.00200401
27.4096	0.0027113
27.4116	0.000943063
27.4136	0.00165036
27.4156	0.00141459
27.4176	0.00141459
27.4196	0.00106095
27.4216	0.00176824
27.4236	0.00106095
27.4256	0.00141459
27.4276	0.00129671

## Sheet: twotheta-intensity(Strain2)
twotheta	Normalized intensity
26.4431	0.0026266
26.4451	0.00252154
26.4471	0.00283673
26.4491	0.00299433
26.4511	0.00246901
26.4531	0.00309939
26.4551	0.00273167
26.4571	0.00199622
26.4591	0.0027842
26.4611	0.00294179
26.4631	0.00267913
26.4651	0.00273167
26.4671	0.0014709
26.4691	0.00257407
26.4711	0.00341458
26.4731	0.00315192
26.4751	0.00225888
26.4771	0.00267913
26.4791	0.00252154
26.4811	0.0026266
26.4831	0.00299433
26.4851	0.00299433
26.4871	0.00267913
26.4891	0.00246901
26.4911	0.00288926
26.4931	0.00309939
26.4951	0.0026266
26.4971	0.00257407
26.4991	0.00304686
26.5011	0.00267913
26.5031	0.00304686
26.5051	0.00210128
26.5071	0.00283673
26.5091	0.00257407
26.5111	0.00225888
26.5131	0.00304686
26.5151	0.00283673
26.5171	0.00357218
26.5191	0.00267913
26.5211	0.00225888
26.5231	0.00336205
26.5251	0.00283673
26.5271	0.00257407
26.5291	0.00351965
26.5311	0.00288926
26.5331	0.00346711
26.5351	0.00283673
26.5371	0.00320445
26.5391	0.00362471
26.5411	0.00241647
26.5431	0.00246901
26.5451	0.00283673
26.5471	0.0027842
26.5491	0.00273167
26.5511	0.00336205
26.5531	0.00241647
26.5551	0.00315192
26.5571	0.00320445
26.5591	0.0027842
26.5611	0.00304686
26.5631	0.00346711
26.5651	0.00341458
26.5671	0.00351965
26.5691	0.00283673
26.5711	0.00325699
26.5731	0.00341458
26.5751	0.00378231
26.5771	0.00351965
26.5791	0.00330952
26.5811	0.00330952
26.5831	0.00304686
26.5851	0.00288926
26.5871	0.00388737
26.5891	0.00378231
26.5911	0.00383484
26.5931	0.00315192
26.5951	0.00357218
26.5971	0.00336205
26.5991	0.00336205
26.6011	0.00299433
26.6031	0.00288926
26.6051	0.00304686
26.6071	0.00341458
26.6091	0.0039399
26.6111	0.00383484
26.6131	0.0042551
26.6151	0.00372978
26.6171	0.00462282
26.6191	0.00415003
26.6211	0.00441269
26.6231	0.00336205
26.6251	0.0042551
26.6271	0.00436016
26.6291	0.00357218
26.6311	0.00509561
26.6331	0.00436016
26.6351	0.00436016
26.6371	0.00372978
26.6391	0.00514814
26.6411	0.0040975
26.6431	0.0054108
26.6451	0.00488548
26.6471	0.00388737
26.6491	0.00467535
26.6511	0.00436016
26.6531	0.00457029
26.6551	0.00493801
26.6571	0.00472788
26.6591	0.00514814
26.6611	0.00493801
26.6631	0.0052532
26.6651	0.00457029
26.6671	0.00535827
26.6691	0.00451776
26.6711	0.00499054
26.6731	0.00562093
26.6751	0.00588359
26.6771	0.00598865
26.6791	0.00457029
26.6811	0.00551586
26.6831	0.00472788
26.6851	0.00577852
26.6871	0.00604119
26.6891	0.00677663
26.6911	0.00488548
26.6931	0.00551586
26.6951	0.00625131
26.6971	0.00667157
26.6991	0.00751208
26.7011	0.00572599
26.7031	0.00583106
26.7051	0.0068817
26.7071	0.00598865
26.7091	0.00714436
26.7111	0.00756461
26.7131	0.008195
26.7151	0.00777474
26.7171	0.00814247
26.7191	0.00714436
26.7211	0.00824753
26.7231	0.0096659
26.7251	0.00772221
26.7271	0.0080374
26.7291	0.00903551
26.7311	0.0106115
26.7331	0.0108741
26.7351	0.0102963
26.7371	0.0118722
26.7391	0.0106115
26.7411	0.0123976
26.7431	0.0126602
26.7451	0.0120824
26.7471	0.0137109
26.7491	0.0149191
26.7511	0.0169153
26.7531	0.0142362
26.7551	0.0173356
26.7571	0.0178609
26.7591	0.0177033
26.7611	0.0189641
26.7631	0.0200147
26.7651	0.020435
26.7671	0.0222211
26.7691	0.0227464
26.7711	0.0203824
26.7731	0.0222736
26.7751	0.0249002
26.7771	0.0229565
26.7791	0.0262135
26.7811	0.0242173
26.7831	0.0274743
26.7851	0.0255831
26.7871	0.0262135
26.7891	0.0262135
26.7911	0.0288401
26.7931	0.0270015
26.7951	0.0272641
26.7971	0.02863
26.7991	0.0291028
26.8011	0.0297331
26.8031	0.0287876
26.8051	0.0298907
26.8071	0.0316243
26.8091	0.0285774
26.8111	0.029523
26.8131	0.0324123
26.8151	0.0309414
26.8171	0.0347762
26.8191	0.0360895
26.8211	0.0378756
26.8231	0.0382959
26.8251	0.0384535
26.8271	0.0408699
26.8291	0.0461231
26.8311	0.0486972
26.8331	0.0490124
26.8351	0.0537403
26.8371	0.0572074
26.8391	0.0613574
26.8411	0.0693423
26.8431	0.0706556
26.8451	0.0802164
26.8471	0.0839987
26.8491	0.0919311
26.8511	0.0982349
26.8531	0.109634
26.8551	0.117724
26.8571	0.132696
26.8591	0.155232
26.8611	0.168523
26.8631	0.196943
26.8651	0.224049
26.8671	0.251891
26.8691	0.288506
26.8711	0.341091
26.8731	0.390576
26.8751	0.453719
26.8771	0.520225
26.8791	0.596711
26.8811	0.689378
26.8831	0.767125
26.8851	0.842772
26.8871	0.901397
26.8891	0.954034
26.8911	0.983347
26.8931	1
26.8951	0.997268
26.8971	0.976203
26.8991	0.941374
26.9011	0.888264
26.9031	0.821076
26.9051	0.75893
26.9071	0.682181
26.9091	0.595556
26.9111	0.504623
26.9131	0.426508
26.9151	0.365623
26.9171	0.310885
26.9191	0.273797
26.9211	0.239441
26.9231	0.212387
26.9251	0.195314
26.9271	0.186594
26.9291	0.179397
26.9311	0.177979
26.9331	0.182391
26.9351	0.195262
26.9371	0.208079
26.9391	0.22594
26.9411	0.25394
26.9431	0.292288
26.9451	0.328693
26.9471	0.36846
26.9491	0.405968
26.9511	0.462807
26.9531	0.514972
26.9551	0.561042
26.9571	0.607113
26.9591	0.648088
26.9611	0.668523
26.9631	0.664583
26.9651	0.656545
26.9671	0.645987
26.9691	0.613364
26.9711	0.55374
26.9731	0.49585
26.9751	0.431603
26.9771	0.375867
26.9791	0.313669
26.9811	0.260191
26.9831	0.221895
26.9851	0.185333
26.9871	0.151923
26.9891	0.132643
26.9911	0.108479
26.9931	0.0948203
26.9951	0.0801639
26.9971	0.0710759
26.9991	0.0641942
27.0011	0.0559466
27.0031	0.050063
27.0051	0.0463333
27.0071	0.0428661
27.0091	0.0408699
27.0111	0.0356167
27.0131	0.0344085
27.0151	0.0295755
27.0171	0.0277369
27.0191	0.0305211
27.0211	0.0247426
27.0231	0.0261084
27.0251	0.0241122
27.0271	0.0233768
27.0291	0.0206976
27.0311	0.0210128
27.0331	0.0190691
27.0351	0.019752
27.0371	0.0191742
27.0391	0.0160223
27.0411	0.0181761
27.0431	0.0166527
27.0451	0.015497
27.0471	0.0147615
27.0491	0.0150242
27.0511	0.0141837
27.0531	0.0149191
27.0551	0.0153394
27.0571	0.0125026
27.0591	0.0123976
27.0611	0.012345
27.0631	0.0116621
27.0651	0.0118722
27.0671	0.0109792
27.0691	0.0113469
27.0711	0.0093507
27.0731	0.00961336
27.0751	0.00956083
27.0771	0.00903551
27.0791	0.00898298
27.0811	0.00882538
27.0831	0.0095083
27.0851	0.008195
27.0871	0.0095083
27.0891	0.00945577
27.0911	0.00971843
27.0931	0.00703929
27.0951	0.00745955
27.0971	0.00808993
27.0991	0.00830006
27.1011	0.00824753
27.1031	0.00698676
27.1051	0.00761715
27.1071	0.00730195
27.1091	0.00588359
27.1111	0.00703929
27.1131	0.00661904
27.1151	0.00614625
27.1171	0.00640891
27.1191	0.00714436
27.1211	0.00577852
27.1231	0.00562093
27.1251	0.00588359
27.1271	0.00577852
27.1291	0.00693423
27.1311	0.00640891
27.1331	0.00457029
27.1351	0.00499054
27.1371	0.00593612
27.1391	0.00499054
27.1411	0.00604119
27.1431	0.00604119
27.1451	0.0055684
27.1471	0.0054108
27.1491	0.00457029
27.1511	0.00514814
27.1531	0.0055684
27.1551	0.00488548
27.1571	0.00499054
27.1591	0.00446522
27.1611	0.0052532
27.1631	0.00441269
27.1651	0.0040975
27.1671	0.00378231
27.1691	0.00388737
27.1711	0.00430763
27.1731	0.00488548
27.1751	0.00415003
27.1771	0.00436016
27.1791	0.00483295
27.1811	0.00362471
27.1831	0.00383484
27.1851	0.00351965
27.1871	0.00420256
27.1891	0.00362471
27.1911	0.00415003
27.1931	0.00351965
27.1951	0.00551586
27.1971	0.00288926
27.1991	0.0039399
27.2011	0.00420256
27.2031	0.00304686
27.2051	0.00399244
27.2071	0.00493801
27.2091	0.0042551
27.2111	0.0039399
27.2131	0.00336205
27.2151	0.00320445
27.2171	0.00330952
27.2191	0.00357218
27.2211	0.00357218
27.2231	0.00309939
27.2251	0.00252154
27.2271	0.00388737
27.2291	0.00357218
27.2311	0.0039399
27.2331	0.00372978
27.2351	0.00309939
27.2371	0.00288926
27.2391	0.00320445
27.2411	0.00288926
27.2431	0.00415003
27.2451	0.00273167
27.2471	0.0027842
27.2491	0.00351965
27.2511	0.00273167
27.2531	0.00241647
27.2551	0.00341458
27.2571	0.00273167
27.2591	0.00288926
27.2611	0.00325699
27.2631	0.00246901
27.2651	0.00267913
27.2671	0.00304686
27.2691	0.0027842
27.2711	0.00362471
27.2731	0.0027842
27.2751	0.00351965
27.2771	0.00231141
27.2791	0.00199622
27.2811	0.00273167
27.2831	0.00252154
27.2851	0.00241647
27.2871	0.00273167
27.2891	0.00231141
27.2911	0.00241647
27.2931	0.0026266
27.2951	0.00315192
27.2971	0.00241647
27.2991	0.00225888
27.3011	0.00257407
27.3031	0.00273167
27.3051	0.00294179
27.3071	0.00220635
27.3091	0.0026266
27.3111	0.0027842
27.3131	0.00283673
27.3151	0.00257407
27.3171	0.00225888
27.3191	0.00241647
27.3211	0.00194369
27.3231	0.00204875
27.3251	0.00241647
27.3271	0.00231141
27.3291	0.00257407
27.3311	0.00210128
27.3331	0.00267913
27.3351	0.00199622
27.3371	0.00199622
27.3391	0.00225888
27.3411	0.00215381
27.3431	0.00178609
27.3451	0.00183862
27.3471	0.00220635
27.3491	0.00168103
27.3511	0.00204875
27.3531	0.00183862
27.3551	0.00126077
27.3571	0.00152343
27.3591	0.00210128
27.3611	0.00178609
27.3631	0.00241647
27.3651	0.00252154
27.3671	0.00220635
27.3691	0.00136583
27.3711	0.00199622
27.3731	0.00189115
27.3751	0.00162849
27.3771	0.00120824
27.3791	0.0013133
27.3811	0.0014709
27.3831	0.00157596
27.3851	0.00162849
27.3871	0.0014709
27.3891	0.00178609
27.3911	0.00178609
27.3931	0.00173356
27.3951	0.00136583
27.3971	0.000840513
27.3991	0.00183862
27.4011	0.00173356
27.4031	0.00152343
27.4051	0.0014709
27.4071	0.00178609
27.4091	0.00168103
27.4111	0.00141837
27.4131	0.00199622
27.4151	0.00157596
27.4171	0.0011557
27.4191	0.00173356
27.4211	0.00183862
27.4231	0.00189115
27.4251	0.00162849
27.4271	0.00141837
27.4291	0.00105064
27.4311	0.0014709
27.4331	0.00120824
27.4351	0.00168103
27.4371	0.0013133
27.4391	0.00126077
27.4411	0.0013133
27.4431	0.000840513
