# Supplementary material for: Uniaxial pressure induced stripe order rotation in La1.88Sr0.12CuO4
Source: Nat Commun. 2022 Apr 4;13:1795. doi: 10.1038/s41467-022-29465-4 (PMC8979978; doi:10.1038/s41467-022-29465-4)
Supplement: Supplementary file 2 — Source Data [file 41467_2022_29465_MOESM2_ESM.zip › Source_Data/Supplementary_Figure2c.xlsx]

## Sheet: twotheta-intensity(Unstrained)
twotheta	Normalized intensity
40.4276	0.00233681
40.4296	0.00389469
40.4316	0.00467363
40.4336	0.00436205
40.4356	0.00264839
40.4376	0.00467363
40.4396	0.00358311
40.4416	0.00295996
40.4436	0.0037389
40.4456	0.00280418
40.4476	0.0037389
40.4496	0.00295996
40.4516	0.00295996
40.4536	0.00389469
40.4556	0.00514099
40.4576	0.00607571
40.4596	0.00482941
40.4616	0.00482941
40.4636	0.0037389
40.4656	0.00389469
40.4676	0.00358311
40.4696	0.00420626
40.4716	0.00405048
40.4736	0.00514099
40.4756	0.00591993
40.4776	0.00436205
40.4796	0.00311575
40.4816	0.00607571
40.4836	0.00436205
40.4856	0.0049852
40.4876	0.00342733
40.4896	0.00467363
40.4916	0.00591993
40.4936	0.00436205
40.4956	0.0062315
40.4976	0.00389469
40.4996	0.00467363
40.5016	0.00451784
40.5036	0.00529678
40.5056	0.00389469
40.5076	0.00436205
40.5096	0.00358311
40.5116	0.00482941
40.5136	0.00701044
40.5156	0.00607571
40.5176	0.00545256
40.5196	0.00607571
40.5216	0.00545256
40.5236	0.00467363
40.5256	0.00529678
40.5276	0.00389469
40.5296	0.0049852
40.5316	0.00420626
40.5336	0.00778938
40.5356	0.00467363
40.5376	0.00436205
40.5396	0.00482941
40.5416	0.00576414
40.5436	0.00467363
40.5456	0.0062315
40.5476	0.00545256
40.5496	0.00607571
40.5516	0.00529678
40.5536	0.00467363
40.5556	0.00607571
40.5576	0.00607571
40.5596	0.00591993
40.5616	0.00654308
40.5636	0.00420626
40.5656	0.00919146
40.5676	0.00701044
40.5696	0.00669886
40.5716	0.00794516
40.5736	0.00778938
40.5756	0.00763359
40.5776	0.00732201
40.5796	0.00934725
40.5816	0.00810095
40.5836	0.00825674
40.5856	0.00763359
40.5876	0.00903568
40.5896	0.00825674
40.5916	0.0101262
40.5936	0.0107493
40.5956	0.0087241
40.5976	0.00794516
40.5996	0.0110609
40.6016	0.00934725
40.6036	0.00856831
40.6056	0.0107493
40.6076	0.0105936
40.6096	0.00950304
40.6116	0.0129304
40.6136	0.0115283
40.6156	0.0141767
40.6176	0.0144882
40.6196	0.0157345
40.6216	0.0158903
40.6236	0.0140209
40.6256	0.0151114
40.6276	0.0162019
40.6296	0.0172924
40.6316	0.0179156
40.6336	0.0200966
40.6356	0.0151114
40.6376	0.0191619
40.6396	0.0200966
40.6416	0.0194734
40.6436	0.0166693
40.6456	0.0210313
40.6476	0.0213429
40.6496	0.019785
40.6516	0.0202524
40.6536	0.017604
40.6556	0.022745
40.6576	0.0229008
40.6596	0.0210313
40.6616	0.0196292
40.6636	0.0221218
40.6656	0.0214987
40.6676	0.0218103
40.6696	0.0244586
40.6716	0.0230566
40.6736	0.0236797
40.6756	0.0225892
40.6776	0.0210313
40.6796	0.0244586
40.6816	0.0218103
40.6836	0.0243029
40.6856	0.0196292
40.6876	0.027107
40.6896	0.0255492
40.6916	0.0233681
40.6936	0.0267955
40.6956	0.0241471
40.6976	0.0238355
40.6996	0.0266397
40.7016	0.024926
40.7036	0.0269512
40.7056	0.0267955
40.7076	0.0261723
40.7096	0.0280418
40.7116	0.0269512
40.7136	0.0295996
40.7156	0.0320922
40.7176	0.027886
40.7196	0.0299112
40.7216	0.0313133
40.7236	0.0311575
40.7256	0.0328712
40.7276	0.0319364
40.7296	0.0347406
40.7316	0.0341175
40.7336	0.0391027
40.7356	0.0370774
40.7376	0.0412837
40.7396	0.0433089
40.7416	0.0422184
40.7436	0.0420626
40.7456	0.0482941
40.7476	0.0459573
40.7496	0.0481383
40.7516	0.052812
40.7536	0.0525004
40.7556	0.0526562
40.7576	0.0563951
40.7596	0.0612245
40.7616	0.0679234
40.7636	0.0755569
40.7656	0.0744664
40.7676	0.0836579
40.7696	0.08506
40.7716	0.0916031
40.7736	0.0958093
40.7756	0.0931609
40.7776	0.101106
40.7796	0.125721
40.7816	0.126032
40.7836	0.134133
40.7856	0.142701
40.7876	0.147063
40.7896	0.176663
40.7916	0.186478
40.7936	0.20564
40.7956	0.225269
40.7976	0.2463
40.7996	0.261256
40.8016	0.305032
40.8036	0.322636
40.8056	0.362829
40.8076	0.392896
40.8096	0.440255
40.8116	0.514255
40.8136	0.565041
40.8156	0.635769
40.8176	0.687023
40.8196	0.73594
40.8216	0.80511
40.8236	0.861816
40.8256	0.892974
40.8276	0.935037
40.8296	0.964325
40.8316	0.981461
40.8336	1
40.8356	0.995794
40.8376	0.981617
40.8396	0.953731
40.8416	0.927403
40.8436	0.902165
40.8456	0.834242
40.8476	0.792024
40.8496	0.725035
40.8516	0.647764
40.8536	0.578906
40.8556	0.533728
40.8576	0.474061
40.8596	0.399751
40.8616	0.376694
40.8636	0.327933
40.8656	0.298645
40.8676	0.270447
40.8696	0.247858
40.8716	0.224646
40.8736	0.201277
40.8756	0.187724
40.8776	0.172924
40.8796	0.162175
40.8816	0.163421
40.8836	0.151581
40.8856	0.133666
40.8876	0.141611
40.8896	0.145817
40.8916	0.129148
40.8936	0.147687
40.8956	0.141922
40.8976	0.149244
40.8996	0.150802
40.9016	0.159526
40.9036	0.171678
40.9056	0.164667
40.9076	0.190528
40.9096	0.195046
40.9116	0.236018
40.9136	0.259698
40.9156	0.265773
40.9176	0.309394
40.9196	0.333385
40.9216	0.38277
40.9236	0.407852
40.9256	0.450226
40.9276	0.466739
40.9296	0.514099
40.9316	0.558966
40.9336	0.597134
40.9356	0.614426
40.9376	0.623773
40.9396	0.639352
40.9416	0.657267
40.9436	0.655398
40.9456	0.648076
40.9476	0.618165
40.9496	0.588877
40.9516	0.554915
40.9536	0.506309
40.9556	0.467051
40.9576	0.416732
40.9596	0.386665
40.9616	0.333385
40.9636	0.296931
40.9656	0.253622
40.9676	0.234149
40.9696	0.200343
40.9716	0.172768
40.9736	0.144571
40.9756	0.135224
40.9776	0.123072
40.9796	0.107961
40.9816	0.102041
40.9836	0.0908241
40.9856	0.0836579
40.9876	0.0727528
40.9896	0.0666771
40.9916	0.0557719
40.9936	0.0599782
40.9956	0.0585761
40.9976	0.0546814
40.9996	0.0517215
41.0016	0.0392585
41.0036	0.0437763
41.0056	0.0355196
41.0076	0.0367659
41.0096	0.0372332
41.0116	0.0362985
41.0136	0.0291323
41.0156	0.0292881
41.0176	0.0305344
41.0196	0.0267955
41.0216	0.0253934
41.0236	0.0261723
41.0256	0.0211871
41.0276	0.0232123
41.0296	0.0235239
41.0316	0.0208755
41.0336	0.0177598
41.0356	0.0210313
41.0376	0.0208755
41.0396	0.021966
41.0416	0.0190061
41.0436	0.0172924
41.0456	0.0193177
41.0476	0.0183829
41.0496	0.0166693
41.0516	0.0165135
41.0536	0.0158903
41.0556	0.0165135
41.0576	0.0147998
41.0596	0.0138651
41.0616	0.0152672
41.0636	0.0141767
41.0656	0.0141767
41.0676	0.0140209
41.0696	0.0129304
41.0716	0.012463
41.0736	0.0133977
41.0756	0.0119956
41.0776	0.0109051
41.0796	0.00981461
41.0816	0.0113725
41.0836	0.0137093
41.0856	0.0110609
41.0876	0.00887989
41.0896	0.0130862
41.0916	0.012463
41.0936	0.00965883
41.0956	0.00934725
41.0976	0.00934725
41.0996	0.00903568
41.1016	0.0121514
41.1036	0.00825674
41.1056	0.0105936
41.1076	0.00981461
41.1096	0.00965883
41.1116	0.00763359
41.1136	0.0104378
41.1156	0.00716623
41.1176	0.00810095
41.1196	0.0101262
41.1216	0.00841253
41.1236	0.00701044
41.1256	0.00887989
41.1276	0.00669886
41.1296	0.0107493
41.1316	0.00591993
41.1336	0.00778938
41.1356	0.00685465
41.1376	0.00919146
41.1396	0.00654308
41.1416	0.00701044
41.1436	0.00607571
41.1456	0.00638729
41.1476	0.00716623
41.1496	0.00732201
41.1516	0.00810095
41.1536	0.00701044
41.1556	0.0049852
41.1576	0.00607571
41.1596	0.00482941
41.1616	0.00607571
41.1636	0.00436205
41.1656	0.00732201
41.1676	0.00514099
41.1696	0.00545256
41.1716	0.00545256
41.1736	0.00638729
41.1756	0.00467363
41.1776	0.00669886
41.1796	0.00732201
41.1816	0.00638729
41.1836	0.0062315
41.1856	0.0049852
41.1876	0.00482941
41.1896	0.00591993
41.1916	0.00529678
41.1936	0.00529678
41.1956	0.00545256
41.1976	0.00436205
41.1996	0.00529678
41.2016	0.00545256
41.2036	0.00327154
41.2056	0.00560835
41.2076	0.00405048
41.2096	0.00436205
41.2116	0.00451784
41.2136	0.00420626
41.2156	0.00514099
41.2176	0.0049852
41.2196	0.00482941
41.2216	0.00358311
41.2236	0.00436205
41.2256	0.00436205
41.2276	0.00529678
41.2296	0.00467363
41.2316	0.00436205
41.2336	0.00311575
41.2356	0.0024926
41.2376	0.00420626
41.2396	0.00420626
41.2416	0.00467363
41.2436	0.0037389
41.2456	0.00405048
41.2476	0.00342733
41.2496	0.00295996
41.2516	0.0037389
41.2536	0.00264839
41.2556	0.00467363
41.2576	0.0037389
41.2596	0.00264839
41.2616	0.00327154
41.2636	0.00405048
41.2656	0.00436205
41.2676	0.00389469
41.2696	0.00342733
41.2716	0.00358311
41.2736	0.00467363
41.2756	0.00405048
41.2776	0.00436205
41.2796	0.00436205
41.2816	0.00529678
41.2836	0.00358311
41.2856	0.00482941
41.2876	0.00311575
41.2896	0.00218103
41.2916	0.00389469
41.2936	0.00233681
41.2956	0.00342733
41.2976	0.00171366
41.2996	0.00264839
41.3016	0.0024926
41.3036	0.0024926
41.3056	0.00327154
41.3076	0.00311575
41.3096	0.00295996
41.3116	0.00327154
41.3136	0.00436205
41.3156	0.00295996
41.3176	0.00295996
41.3196	0.0024926
41.3216	0.00311575
41.3236	0.0037389
41.3256	0.0024926
41.3276	0.00358311
41.3296	0.0037389
41.3316	0.00186945
41.3336	0.00342733
41.3356	0.00218103
41.3376	0.0024926
41.3396	0.00280418
41.3416	0.00233681
41.3436	0.00280418
41.3456	0.00233681
41.3476	0.00327154
41.3496	0.00202524
41.3516	0.00311575
41.3536	0.00202524
41.3556	0.0024926
41.3576	0.0024926
41.3596	0.00389469
41.3616	0.00389469
41.3636	0.00233681
41.3656	0.00295996
41.3676	0.00218103
41.3696	0.0024926
41.3716	0.00264839
41.3736	0.00295996
41.3756	0.0024926
41.3776	0.00311575
41.3796	0.00342733
41.3816	0.00264839
41.3836	0.00233681
41.3856	0.0024926
41.3876	0.00280418
41.3896	0.00280418
41.3916	0.00311575
41.3936	0.00218103
41.3956	0.00311575
41.3976	0.00264839
41.3996	0.0024926
41.4016	0.00171366
41.4036	0.00295996
41.4056	0.00202524
41.4076	0.00233681
41.4096	0.00202524
41.4116	0.00140209
41.4136	0.000934725
41.4156	0.00233681
41.4176	0.00280418
41.4196	0.00295996
41.4216	0.0024926
41.4236	0.00186945
41.4256	0.00218103
41.4276	0.00342733

## Sheet: twotheta-intensity(Strain2)
twotheta	Normalized intensity
40.4431	0.00306373
40.4451	0.00245098
40.4471	0.00281863
40.4491	0.00232843
40.4511	0.00404412
40.4531	0.00404412
40.4551	0.00441176
40.4571	0.00367647
40.4591	0.00355392
40.4611	0.00343137
40.4631	0.00269608
40.4651	0.00318627
40.4671	0.00514706
40.4691	0.00441176
40.4711	0.00343137
40.4731	0.00441176
40.4751	0.00343137
40.4771	0.00416667
40.4791	0.00355392
40.4811	0.00490196
40.4831	0.00490196
40.4851	0.00514706
40.4871	0.00588235
40.4891	0.00428922
40.4911	0.00392157
40.4931	0.00502451
40.4951	0.00612745
40.4971	0.0057598
40.4991	0.00502451
40.5011	0.00625
40.5031	0.00539216
40.5051	0.00551471
40.5071	0.00514706
40.5091	0.00539216
40.5111	0.00490196
40.5131	0.00428922
40.5151	0.00686275
40.5171	0.00514706
40.5191	0.00551471
40.5211	0.00539216
40.5231	0.00588235
40.5251	0.00551471
40.5271	0.00625
40.5291	0.00625
40.5311	0.00784314
40.5331	0.00588235
40.5351	0.00735294
40.5371	0.00735294
40.5391	0.00686275
40.5411	0.00661765
40.5431	0.0060049
40.5451	0.00625
40.5471	0.0067402
40.5491	0.00710784
40.5511	0.0064951
40.5531	0.00747549
40.5551	0.0067402
40.5571	0.00772059
40.5591	0.00747549
40.5611	0.00919118
40.5631	0.00845588
40.5651	0.00870098
40.5671	0.00698529
40.5691	0.00710784
40.5711	0.00882353
40.5731	0.00943627
40.5751	0.00931373
40.5771	0.00968137
40.5791	0.0109069
40.5811	0.0113971
40.5831	0.0106618
40.5851	0.00919118
40.5871	0.0120098
40.5891	0.0110294
40.5911	0.0115196
40.5931	0.0123775
40.5951	0.0110294
40.5971	0.0126225
40.5991	0.0129902
40.6011	0.0136029
40.6031	0.0128676
40.6051	0.0156863
40.6071	0.0164216
40.6091	0.0142157
40.6111	0.0123775
40.6131	0.0144608
40.6151	0.016299
40.6171	0.0156863
40.6191	0.0142157
40.6211	0.0182598
40.6231	0.0185049
40.6251	0.014951
40.6271	0.0182598
40.6291	0.0186275
40.6311	0.01875
40.6331	0.0182598
40.6351	0.0204657
40.6371	0.0214461
40.6391	0.0186275
40.6411	0.0202206
40.6431	0.0268382
40.6451	0.0234069
40.6471	0.0209559
40.6491	0.0278186
40.6511	0.0231618
40.6531	0.0227941
40.6551	0.0262255
40.6571	0.0270833
40.6591	0.0261029
40.6611	0.0227941
40.6631	0.027451
40.6651	0.0257353
40.6671	0.0252451
40.6691	0.0269608
40.6711	0.026348
40.6731	0.0256127
40.6751	0.0258578
40.6771	0.0297794
40.6791	0.0267157
40.6811	0.0291667
40.6831	0.0310049
40.6851	0.028799
40.6871	0.0280637
40.6891	0.03125
40.6911	0.0316176
40.6931	0.0339461
40.6951	0.0323529
40.6971	0.0329657
40.6991	0.0341912
40.7011	0.0316176
40.7031	0.0314951
40.7051	0.0372549
40.7071	0.0367647
40.7091	0.0398284
40.7111	0.0360294
40.7131	0.0427696
40.7151	0.038848
40.7171	0.0415441
40.7191	0.0438725
40.7211	0.0420343
40.7231	0.0426471
40.7251	0.0477941
40.7271	0.05
40.7291	0.05
40.7311	0.0519608
40.7331	0.0522059
40.7351	0.0568627
40.7371	0.0558824
40.7391	0.0566176
40.7411	0.05625
40.7431	0.0596814
40.7451	0.063848
40.7471	0.0647059
40.7491	0.0640931
40.7511	0.0731618
40.7531	0.0715686
40.7551	0.0779412
40.7571	0.0792892
40.7591	0.0840686
40.7611	0.0916667
40.7631	0.0904412
40.7651	0.0968137
40.7671	0.0988971
40.7691	0.10723
40.7711	0.109191
40.7731	0.112868
40.7751	0.119363
40.7771	0.13174
40.7791	0.137623
40.7811	0.147794
40.7831	0.162132
40.7851	0.172917
40.7871	0.18076
40.7891	0.189093
40.7911	0.221814
40.7931	0.22402
40.7951	0.249387
40.7971	0.268382
40.7991	0.290564
40.8011	0.307353
40.8031	0.351838
40.8051	0.378309
40.8071	0.422426
40.8091	0.452206
40.8111	0.495343
40.8131	0.54951
40.8151	0.592647
40.8171	0.656005
40.8191	0.729657
40.8211	0.798407
40.8231	0.853799
40.8251	0.92451
40.8271	0.953799
40.8291	0.988358
40.8311	1
40.8331	0.972794
40.8351	0.952819
40.8371	0.912868
40.8391	0.853431
40.8411	0.76875
40.8431	0.694608
40.8451	0.620466
40.8471	0.565319
40.8491	0.522304
40.8511	0.456495
40.8531	0.393627
40.8551	0.36973
40.8571	0.325368
40.8591	0.295588
40.8611	0.272426
40.8631	0.246446
40.8651	0.218873
40.8671	0.196446
40.8691	0.1875
40.8711	0.182108
40.8731	0.171078
40.8751	0.15674
40.8771	0.149142
40.8791	0.141176
40.8811	0.146201
40.8831	0.141789
40.8851	0.137623
40.8871	0.138848
40.8891	0.136765
40.8911	0.139093
40.8931	0.144608
40.8951	0.140441
40.8971	0.152941
40.8991	0.157598
40.9011	0.156373
40.9031	0.170466
40.9051	0.181373
40.9071	0.190564
40.9091	0.200368
40.9111	0.212132
40.9131	0.232843
40.9151	0.265931
40.9171	0.278554
40.9191	0.301961
40.9211	0.333578
40.9231	0.359436
40.9251	0.39951
40.9271	0.421691
40.9291	0.459436
40.9311	0.481495
40.9331	0.520956
40.9351	0.503799
40.9371	0.53701
40.9391	0.519853
40.9411	0.505515
40.9431	0.478186
40.9451	0.460172
40.9471	0.423652
40.9491	0.38125
40.9511	0.354167
40.9531	0.312255
40.9551	0.283211
40.9571	0.245588
40.9591	0.223284
40.9611	0.190319
40.9631	0.179534
40.9651	0.149877
40.9671	0.129412
40.9691	0.125245
40.9711	0.108333
40.9731	0.101348
40.9751	0.0900735
40.9771	0.0830882
40.9791	0.0768382
40.9811	0.0689951
40.9831	0.0607843
40.9851	0.0560049
40.9871	0.0599265
40.9891	0.0523284
40.9911	0.0487745
40.9931	0.045098
40.9951	0.042402
40.9971	0.038848
40.9991	0.0392157
41.0011	0.0368873
41.0031	0.0349265
41.0051	0.0308824
41.0071	0.0283088
41.0091	0.0310049
41.0111	0.0295343
41.0131	0.0261029
41.0151	0.025
41.0171	0.0257353
41.0191	0.0235294
41.0211	0.0219363
41.0231	0.0209559
41.0251	0.0219363
41.0271	0.0223039
41.0291	0.0205882
41.0311	0.0161765
41.0331	0.0203431
41.0351	0.0185049
41.0371	0.0170343
41.0391	0.0178922
41.0411	0.013848
41.0431	0.0129902
41.0451	0.0153186
41.0471	0.0131127
41.0491	0.0126225
41.0511	0.0132353
41.0531	0.0139706
41.0551	0.0126225
41.0571	0.0136029
41.0591	0.0105392
41.0611	0.0120098
41.0631	0.0106618
41.0651	0.0113971
41.0671	0.00906863
41.0691	0.00968137
41.0711	0.00992647
41.0731	0.010049
41.0751	0.0106618
41.0771	0.00882353
41.0791	0.00735294
41.0811	0.00955882
41.0831	0.00821078
41.0851	0.00857843
41.0871	0.00723039
41.0891	0.00955882
41.0911	0.00833333
41.0931	0.00894608
41.0951	0.00747549
41.0971	0.00612745
41.0991	0.00698529
41.1011	0.00661765
41.1031	0.00661765
41.1051	0.00588235
41.1071	0.00661765
41.1091	0.00625
41.1111	0.00661765
41.1131	0.00870098
41.1151	0.00551471
41.1171	0.00551471
41.1191	0.0060049
41.1211	0.0060049
41.1231	0.00759804
41.1251	0.00563725
41.1271	0.00514706
41.1291	0.00625
41.1311	0.00502451
41.1331	0.00526961
41.1351	0.0067402
41.1371	0.00661765
41.1391	0.00392157
41.1411	0.00453431
41.1431	0.00612745
41.1451	0.00428922
41.1471	0.0057598
41.1491	0.00551471
41.1511	0.00404412
41.1531	0.00477941
41.1551	0.00330882
41.1571	0.00453431
41.1591	0.00477941
41.1611	0.00490196
41.1631	0.00392157
41.1651	0.00428922
41.1671	0.00343137
41.1691	0.00404412
41.1711	0.00343137
41.1731	0.00392157
41.1751	0.00404412
41.1771	0.00453431
41.1791	0.00392157
41.1811	0.00502451
41.1831	0.00441176
41.1851	0.00392157
41.1871	0.00330882
41.1891	0.00502451
41.1911	0.00441176
41.1931	0.00281863
41.1951	0.00428922
41.1971	0.00306373
41.1991	0.00428922
41.2011	0.00343137
41.2031	0.00281863
41.2051	0.00416667
41.2071	0.00367647
41.2091	0.00281863
41.2111	0.00306373
41.2131	0.00294118
41.2151	0.00208333
41.2171	0.00330882
41.2191	0.00318627
41.2211	0.00367647
41.2231	0.00330882
41.2251	0.00183824
41.2271	0.00355392
41.2291	0.00257353
41.2311	0.00281863
41.2331	0.00281863
41.2351	0.00232843
41.2371	0.00269608
41.2391	0.00355392
41.2411	0.00355392
41.2431	0.00306373
41.2451	0.00171569
41.2471	0.00245098
41.2491	0.00269608
41.2511	0.00404412
41.2531	0.00318627
41.2551	0.00232843
41.2571	0.00318627
41.2591	0.00159314
41.2611	0.00269608
41.2631	0.00343137
41.2651	0.00159314
41.2671	0.00281863
41.2691	0.00232843
41.2711	0.00294118
41.2731	0.00367647
41.2751	0.00404412
41.2771	0.00208333
41.2791	0.00330882
41.2811	0.00355392
41.2831	0.00196078
41.2851	0.00294118
41.2871	0.00171569
41.2891	0.00232843
41.2911	0.00183824
41.2931	0.00281863
41.2951	0.00232843
41.2971	0.00257353
41.2991	0.00330882
41.3011	0.00183824
41.3031	0.00294118
41.3051	0.00306373
41.3071	0.00245098
41.3091	0.00245098
41.3111	0.00257353
41.3131	0.00306373
41.3151	0.00257353
41.3171	0.00257353
41.3191	0.00269608
41.3211	0.00245098
41.3231	0.00257353
41.3251	0.00208333
41.3271	0.00183824
41.3291	0.00171569
41.3311	0.00159314
41.3331	0.00245098
41.3351	0.00245098
41.3371	0.00171569
41.3391	0.00220588
41.3411	0.00110294
41.3431	0.00232843
41.3451	0.00208333
41.3471	0.00147059
41.3491	0.00281863
41.3511	0.00208333
41.3531	0.00257353
41.3551	0.00245098
41.3571	0.00134804
41.3591	0.00232843
41.3611	0.00269608
41.3631	0.00294118
41.3651	0.00171569
41.3671	0.00159314
41.3691	0.00245098
41.3711	0.00159314
41.3731	0.00147059
41.3751	0.00208333
41.3771	0.00171569
41.3791	0.00196078
41.3811	0.00159314
41.3831	0.00196078
41.3851	0.00110294
41.3871	0.00306373
41.3891	0.00343137
41.3911	0.00183824
41.3931	0.00171569
41.3951	0.00257353
41.3971	0.000980392
41.3991	0.00245098
41.4011	0.00196078
41.4031	0.00257353
41.4051	0.00196078
41.4071	0.00269608
41.4091	0.00208333
41.4111	0.00269608
41.4131	0.00159314
41.4151	0.00232843
41.4171	0.00171569
41.4191	0.00183824
41.4211	0.00245098
41.4231	0.00171569
41.4251	0.00134804
41.4271	0.00257353
41.4291	0.00257353
41.4311	0.00183824
41.4331	0.00183824
41.4351	0.00134804
41.4371	0.00196078
41.4391	0.00159314
41.4411	0.00208333
41.4431	0.00159314
