# Supplementary material for: Uniaxial pressure induced stripe order rotation in La1.88Sr0.12CuO4
Source: Nat Commun. 2022 Apr 4;13:1795. doi: 10.1038/s41467-022-29465-4 (PMC8979978; doi:10.1038/s41467-022-29465-4)
Supplement: Supplementary file 2 — Source Data [file 41467_2022_29465_MOESM2_ESM.zip › Source_Data/Supplementary_Figure2d.xlsx]

## Sheet: twotheta-intensity(Unstrained)
twotheta	Normalized intensity
54.9276	0.0040201
54.9296	0.00335008
54.9316	0.00368509
54.9336	0.00368509
54.9356	0.00536013
54.9376	0.00368509
54.9396	0.00335008
54.9416	0.0040201
54.9436	0.00335008
54.9456	0.00536013
54.9476	0.00234506
54.9496	0.00469012
54.9516	0.00268007
54.9536	0.00636516
54.9556	0.00636516
54.9576	0.0080402
54.9596	0.00469012
54.9616	0.00502513
54.9636	0.0040201
54.9656	0.0040201
54.9676	0.00368509
54.9696	0.00536013
54.9716	0.00469012
54.9736	0.0040201
54.9756	0.00536013
54.9776	0.00268007
54.9796	0.00469012
54.9816	0.00435511
54.9836	0.00301508
54.9856	0.00502513
54.9876	0.00703518
54.9896	0.00703518
54.9916	0.00368509
54.9936	0.00737018
54.9956	0.00703518
54.9976	0.00469012
54.9996	0.00469012
55.0016	0.00502513
55.0036	0.00569514
55.0056	0.00569514
55.0076	0.00469012
55.0096	0.00502513
55.0116	0.00435511
55.0136	0.00502513
55.0156	0.00770519
55.0176	0.0040201
55.0196	0.00636516
55.0216	0.00536013
55.0236	0.00603015
55.0256	0.0080402
55.0276	0.00636516
55.0296	0.00837521
55.0316	0.00636516
55.0336	0.00837521
55.0356	0.00603015
55.0376	0.00871022
55.0396	0.00502513
55.0416	0.0080402
55.0436	0.0080402
55.0456	0.00603015
55.0476	0.00670017
55.0496	0.00603015
55.0516	0.00636516
55.0536	0.00603015
55.0556	0.00603015
55.0576	0.0103853
55.0596	0.00737018
55.0616	0.0107203
55.0636	0.00770519
55.0656	0.0080402
55.0676	0.00971524
55.0696	0.0107203
55.0716	0.0123953
55.0736	0.0107203
55.0756	0.00703518
55.0776	0.00770519
55.0796	0.0117253
55.0816	0.0117253
55.0836	0.0113903
55.0856	0.0123953
55.0876	0.00670017
55.0896	0.0137353
55.0916	0.0080402
55.0936	0.0113903
55.0956	0.0080402
55.0976	0.0103853
55.0996	0.0134003
55.1016	0.0100503
55.1036	0.0107203
55.1056	0.0107203
55.1076	0.0150754
55.1096	0.0147404
55.1116	0.0154104
55.1136	0.0127303
55.1156	0.0120603
55.1176	0.0103853
55.1196	0.0134003
55.1216	0.0137353
55.1236	0.0150754
55.1256	0.0170854
55.1276	0.0140704
55.1296	0.0174204
55.1316	0.0147404
55.1336	0.0170854
55.1356	0.0157454
55.1376	0.0184255
55.1396	0.0164154
55.1416	0.0147404
55.1436	0.0197655
55.1456	0.0217755
55.1476	0.0174204
55.1496	0.0160804
55.1516	0.0150754
55.1536	0.0140704
55.1556	0.0170854
55.1576	0.0197655
55.1596	0.0241206
55.1616	0.0167504
55.1636	0.0184255
55.1656	0.0187605
55.1676	0.0204355
55.1696	0.0241206
55.1716	0.0227806
55.1736	0.0241206
55.1756	0.0211055
55.1776	0.0227806
55.1796	0.0221106
55.1816	0.0217755
55.1836	0.0180905
55.1856	0.0244556
55.1876	0.0274707
55.1896	0.0237856
55.1916	0.0227806
55.1936	0.0190955
55.1956	0.0254606
55.1976	0.0261307
55.1996	0.0217755
55.2016	0.0271357
55.2036	0.0221106
55.2056	0.0194305
55.2076	0.0268007
55.2096	0.0304858
55.2116	0.0254606
55.2136	0.0231156
55.2156	0.0261307
55.2176	0.0274707
55.2196	0.0264657
55.2216	0.0314908
55.2236	0.0254606
55.2256	0.0257956
55.2276	0.0231156
55.2296	0.0281407
55.2316	0.0264657
55.2336	0.0308208
55.2356	0.0284757
55.2376	0.0241206
55.2396	0.0331658
55.2416	0.0261307
55.2436	0.0271357
55.2456	0.0328308
55.2476	0.0281407
55.2496	0.0351759
55.2516	0.0281407
55.2536	0.0314908
55.2556	0.0378559
55.2576	0.0358459
55.2596	0.0324958
55.2616	0.0358459
55.2636	0.0365159
55.2656	0.0348409
55.2676	0.041206
55.2696	0.0355109
55.2716	0.0348409
55.2736	0.041541
55.2756	0.0432161
55.2776	0.0445561
55.2796	0.0485762
55.2816	0.038861
55.2836	0.0452261
55.2856	0.0522613
55.2876	0.0522613
55.2896	0.0438861
55.2916	0.0489112
55.2936	0.0469012
55.2956	0.0489112
55.2976	0.0576214
55.2996	0.0492462
55.3016	0.0492462
55.3036	0.0559464
55.3056	0.0589615
55.3076	0.0606365
55.3096	0.0626466
55.3116	0.0680067
55.3136	0.0646566
55.3156	0.0649916
55.3176	0.0666667
55.3196	0.0626466
55.3216	0.0643216
55.3236	0.0690117
55.3256	0.0733668
55.3276	0.0767169
55.3296	0.080402
55.3316	0.0901173
55.3336	0.0840871
55.3356	0.0938023
55.3376	0.101508
55.3396	0.0998325
55.3416	0.103183
55.3436	0.0998325
55.3456	0.108543
55.3476	0.105193
55.3496	0.114573
55.3516	0.117923
55.3536	0.122948
55.3556	0.132998
55.3576	0.139363
55.3596	0.144724
55.3616	0.139698
55.3636	0.154774
55.3656	0.163819
55.3676	0.18191
55.3696	0.18995
55.3716	0.203015
55.3736	0.201005
55.3756	0.221441
55.3776	0.233836
55.3796	0.250586
55.3816	0.278727
55.3836	0.298492
55.3856	0.284757
55.3876	0.333333
55.3896	0.356114
55.3916	0.38928
55.3936	0.398995
55.3956	0.425126
55.3976	0.479397
55.3996	0.506868
55.4016	0.542044
55.4036	0.578224
55.4056	0.631156
55.4076	0.676047
55.4096	0.736013
55.4116	0.751089
55.4136	0.825461
55.4156	0.869347
55.4176	0.890452
55.4196	0.932998
55.4216	0.956784
55.4236	0.99397
55.4256	1
55.4276	0.965159
55.4296	0.994975
55.4316	0.98459
55.4336	0.940704
55.4356	0.930988
55.4376	0.897487
55.4396	0.834506
55.4416	0.834841
55.4436	0.778894
55.4456	0.721608
55.4476	0.673367
55.4496	0.621106
55.4516	0.611055
55.4536	0.525628
55.4556	0.495812
55.4576	0.468007
55.4596	0.451256
55.4616	0.419765
55.4636	0.38794
55.4656	0.336348
55.4676	0.318258
55.4696	0.297152
55.4716	0.293132
55.4736	0.272362
55.4756	0.247906
55.4776	0.236516
55.4796	0.236516
55.4816	0.19933
55.4836	0.178224
55.4856	0.198995
55.4876	0.19062
55.4896	0.163484
55.4916	0.169514
55.4936	0.165829
55.4956	0.153434
55.4976	0.165494
55.4996	0.153099
55.5016	0.140369
55.5036	0.154774
55.5056	0.132328
55.5076	0.135008
55.5096	0.140369
55.5116	0.143719
55.5136	0.141709
55.5156	0.144054
55.5176	0.142714
55.5196	0.149749
55.5216	0.152764
55.5236	0.155109
55.5256	0.148744
55.5276	0.168174
55.5296	0.180235
55.5316	0.180235
55.5336	0.179899
55.5356	0.19397
55.5376	0.20268
55.5396	0.21608
55.5416	0.236516
55.5436	0.246566
55.5456	0.240201
55.5476	0.262982
55.5496	0.271357
55.5516	0.306868
55.5536	0.304188
55.5556	0.347404
55.5576	0.365829
55.5596	0.374539
55.5616	0.395645
55.5636	0.435846
55.5656	0.438526
55.5676	0.476382
55.5696	0.479732
55.5716	0.468007
55.5736	0.499832
55.5756	0.513233
55.5776	0.500168
55.5796	0.502178
55.5816	0.503853
55.5836	0.493132
55.5856	0.487772
55.5876	0.481742
55.5896	0.420436
55.5916	0.440536
55.5936	0.427471
55.5956	0.361474
55.5976	0.327973
55.5996	0.300503
55.6016	0.312228
55.6036	0.279732
55.6056	0.272362
55.6076	0.251256
55.6096	0.215745
55.6116	0.200335
55.6136	0.176214
55.6156	0.184925
55.6176	0.172529
55.6196	0.147069
55.6216	0.125628
55.6236	0.148744
55.6256	0.116918
55.6276	0.110553
55.6296	0.101843
55.6316	0.0991625
55.6336	0.0864322
55.6356	0.0901173
55.6376	0.0921273
55.6396	0.0824121
55.6416	0.0860972
55.6436	0.0643216
55.6456	0.0636516
55.6476	0.0629816
55.6496	0.0569514
55.6516	0.0542714
55.6536	0.0589615
55.6556	0.0552764
55.6576	0.0428811
55.6596	0.0428811
55.6616	0.0458961
55.6636	0.039866
55.6656	0.0361809
55.6676	0.041541
55.6696	0.038861
55.6716	0.0345059
55.6736	0.038191
55.6756	0.0298157
55.6776	0.0301508
55.6796	0.0281407
55.6816	0.0308208
55.6836	0.0268007
55.6856	0.0254606
55.6876	0.0291457
55.6896	0.0318258
55.6916	0.0251256
55.6936	0.0247906
55.6956	0.0268007
55.6976	0.0221106
55.6996	0.0234506
55.7016	0.0170854
55.7036	0.0194305
55.7056	0.0241206
55.7076	0.0194305
55.7096	0.0204355
55.7116	0.0201005
55.7136	0.0174204
55.7156	0.0211055
55.7176	0.0177554
55.7196	0.0167504
55.7216	0.0160804
55.7236	0.0103853
55.7256	0.0147404
55.7276	0.0147404
55.7296	0.0140704
55.7316	0.0157454
55.7336	0.0164154
55.7356	0.0130653
55.7376	0.0140704
55.7396	0.0117253
55.7416	0.0110553
55.7436	0.00837521
55.7456	0.0123953
55.7476	0.0123953
55.7496	0.0157454
55.7516	0.0130653
55.7536	0.0127303
55.7556	0.0120603
55.7576	0.0127303
55.7596	0.0080402
55.7616	0.00603015
55.7636	0.0134003
55.7656	0.00837521
55.7676	0.00971524
55.7696	0.0100503
55.7716	0.00737018
55.7736	0.00904523
55.7756	0.0100503
55.7776	0.00770519
55.7796	0.00904523
55.7816	0.00770519
55.7836	0.00737018
55.7856	0.00636516
55.7876	0.0100503
55.7896	0.00703518
55.7916	0.00603015
55.7936	0.0080402
55.7956	0.00737018
55.7976	0.0103853
55.7996	0.00737018
55.8016	0.0123953
55.8036	0.00938023
55.8056	0.00938023
55.8076	0.00837521
55.8096	0.00670017
55.8116	0.00837521
55.8136	0.00737018
55.8156	0.00703518
55.8176	0.00368509
55.8196	0.00670017
55.8216	0.00670017
55.8236	0.00670017
55.8256	0.00737018
55.8276	0.00603015
55.8296	0.00536013
55.8316	0.00469012
55.8336	0.00670017
55.8356	0.00636516
55.8376	0.0113903
55.8396	0.00737018
55.8416	0.00569514
55.8436	0.00737018
55.8456	0.00502513
55.8476	0.00670017
55.8496	0.00703518
55.8516	0.00435511
55.8536	0.00703518
55.8556	0.00435511
55.8576	0.00435511
55.8596	0.0040201
55.8616	0.00469012
55.8636	0.00603015
55.8656	0.0040201
55.8676	0.00335008
55.8696	0.00636516
55.8716	0.0040201
55.8736	0.00569514
55.8756	0.0040201
55.8776	0.0040201
55.8796	0.00636516
55.8816	0.00536013
55.8836	0.00904523
55.8856	0.00100503
55.8876	0.00301508
55.8896	0.00469012
55.8916	0.00268007
55.8936	0.0040201
55.8956	0.00603015
55.8976	0.00536013
55.8996	0.00301508
55.9016	0.00435511
55.9036	0.00201005
55.9056	0.00502513
55.9076	0.00469012
55.9096	0.00469012
55.9116	0.00435511
55.9136	0.00368509
55.9156	0.0040201
55.9176	0.00335008
55.9196	0.00268007
55.9216	0.00201005
55.9236	0.00469012
55.9256	0.00435511
55.9276	0.00335008

## Sheet: twotheta-intensity(Strain2)
twotheta	Normalized intensity
54.9431	0.00674274
54.9451	0.00674274
54.9471	0.00778008
54.9491	0.00518672
54.9511	0.00622407
54.9531	0.00726141
54.9551	0.00674274
54.9571	0.00985477
54.9591	0.00518672
54.9611	0.00726141
54.9631	0.00518672
54.9651	0.00414938
54.9671	0.00726141
54.9691	0.00778008
54.9711	0.00414938
54.9731	0.00726141
54.9751	0.00829876
54.9771	0.00466805
54.9791	0.00414938
54.9811	0.0114108
54.9831	0.00674274
54.9851	0.00622407
54.9871	0.00778008
54.9891	0.00622407
54.9911	0.00881743
54.9931	0.00570539
54.9951	0.0093361
54.9971	0.00674274
54.9991	0.00726141
55.0011	0.0093361
55.0031	0.00726141
55.0051	0.0093361
55.0071	0.0108921
55.0091	0.00466805
55.0111	0.0114108
55.0131	0.0108921
55.0151	0.00518672
55.0171	0.00726141
55.0191	0.00570539
55.0211	0.0108921
55.0231	0.00726141
55.0251	0.0129668
55.0271	0.0134855
55.0291	0.00985477
55.0311	0.00985477
55.0331	0.00570539
55.0351	0.0093361
55.0371	0.0093361
55.0391	0.00985477
55.0411	0.00985477
55.0431	0.0119295
55.0451	0.0134855
55.0471	0.00881743
55.0491	0.0108921
55.0511	0.0171162
55.0531	0.0129668
55.0551	0.00726141
55.0571	0.0134855
55.0591	0.0114108
55.0611	0.0114108
55.0631	0.0093361
55.0651	0.0124481
55.0671	0.0150415
55.0691	0.0108921
55.0711	0.0160788
55.0731	0.0114108
55.0751	0.0108921
55.0771	0.0145228
55.0791	0.0197095
55.0811	0.0150415
55.0831	0.0129668
55.0851	0.0114108
55.0871	0.0140041
55.0891	0.0155602
55.0911	0.0114108
55.0931	0.0160788
55.0951	0.0186722
55.0971	0.0160788
55.0991	0.0171162
55.1011	0.0181535
55.1031	0.0134855
55.1051	0.0150415
55.1071	0.0191909
55.1091	0.0145228
55.1111	0.0140041
55.1131	0.0186722
55.1151	0.0238589
55.1171	0.0197095
55.1191	0.0223029
55.1211	0.0191909
55.1231	0.0228216
55.1251	0.0197095
55.1271	0.0217842
55.1291	0.0119295
55.1311	0.0254149
55.1331	0.0264523
55.1351	0.026971
55.1371	0.0202282
55.1391	0.0191909
55.1411	0.0233402
55.1431	0.0254149
55.1451	0.0202282
55.1471	0.0233402
55.1491	0.0238589
55.1511	0.0238589
55.1531	0.026971
55.1551	0.0212656
55.1571	0.0311203
55.1591	0.030083
55.1611	0.0295643
55.1631	0.026971
55.1651	0.0254149
55.1671	0.0321577
55.1691	0.0378631
55.1711	0.026971
55.1731	0.028527
55.1751	0.0290456
55.1771	0.031639
55.1791	0.0342324
55.1811	0.0363071
55.1831	0.0311203
55.1851	0.0326763
55.1871	0.0248963
55.1891	0.030083
55.1911	0.0394191
55.1931	0.0352697
55.1951	0.0394191
55.1971	0.0446058
55.1991	0.0342324
55.2011	0.0399378
55.2031	0.031639
55.2051	0.0326763
55.2071	0.0363071
55.2091	0.033195
55.2111	0.0435685
55.2131	0.0368257
55.2151	0.034751
55.2171	0.0425311
55.2191	0.0363071
55.2211	0.0466805
55.2231	0.0456432
55.2251	0.0368257
55.2271	0.0404564
55.2291	0.0363071
55.2311	0.0461618
55.2331	0.0368257
55.2351	0.0492739
55.2371	0.0440871
55.2391	0.0549793
55.2411	0.0482365
55.2431	0.0420124
55.2451	0.0482365
55.2471	0.0529046
55.2491	0.0529046
55.2511	0.0440871
55.2531	0.0523859
55.2551	0.0451245
55.2571	0.0523859
55.2591	0.0487552
55.2611	0.0518672
55.2631	0.0534232
55.2651	0.0580913
55.2671	0.0549793
55.2691	0.0565353
55.2711	0.0523859
55.2731	0.061722
55.2751	0.06639
55.2771	0.061722
55.2791	0.0627593
55.2811	0.0700207
55.2831	0.0606846
55.2851	0.0606846
55.2871	0.0793568
55.2891	0.0684647
55.2911	0.0669087
55.2931	0.0783195
55.2951	0.0695021
55.2971	0.0679461
55.2991	0.0803942
55.3011	0.0809129
55.3031	0.091805
55.3051	0.090249
55.3071	0.0860996
55.3091	0.0793568
55.3111	0.102178
55.3131	0.0752075
55.3151	0.0897303
55.3171	0.114627
55.3191	0.102178
55.3211	0.0990664
55.3231	0.104253
55.3251	0.115145
55.3271	0.117739
55.3291	0.126037
55.3311	0.122925
55.3331	0.124481
55.3351	0.124481
55.3371	0.11722
55.3391	0.146266
55.3411	0.127593
55.3431	0.141079
55.3451	0.155602
55.3471	0.147822
55.3491	0.139523
55.3511	0.174274
55.3531	0.164419
55.3551	0.170124
55.3571	0.17583
55.3591	0.192427
55.3611	0.204876
55.3631	0.186722
55.3651	0.217324
55.3671	0.220436
55.3691	0.239108
55.3711	0.239108
55.3731	0.251556
55.3751	0.274378
55.3771	0.273859
55.3791	0.278527
55.3811	0.304461
55.3831	0.332469
55.3851	0.358402
55.3871	0.352178
55.3891	0.380705
55.3911	0.39056
55.3931	0.430498
55.3951	0.45332
55.3971	0.468361
55.3991	0.493776
55.4011	0.53112
55.4031	0.555498
55.4051	0.609959
55.4071	0.616183
55.4091	0.695021
55.4111	0.709025
55.4131	0.740145
55.4151	0.797718
55.4171	0.870851
55.4191	0.869295
55.4211	0.863589
55.4231	0.912344
55.4251	0.963174
55.4271	0.945021
55.4291	0.981328
55.4311	1
55.4331	0.95695
55.4351	0.938797
55.4371	0.925311
55.4391	0.925311
55.4411	0.908714
55.4431	0.895228
55.4451	0.868776
55.4471	0.832988
55.4491	0.79305
55.4511	0.720436
55.4531	0.703838
55.4551	0.669087
55.4571	0.625
55.4591	0.633817
55.4611	0.553423
55.4631	0.534232
55.4651	0.520747
55.4671	0.512967
55.4691	0.431535
55.4711	0.417012
55.4731	0.386929
55.4751	0.343361
55.4771	0.386411
55.4791	0.352178
55.4811	0.353734
55.4831	0.308091
55.4851	0.275934
55.4871	0.271784
55.4891	0.27334
55.4911	0.232365
55.4931	0.251556
55.4951	0.248444
55.4971	0.245332
55.4991	0.22251
55.5011	0.207469
55.5031	0.217842
55.5051	0.205913
55.5071	0.196058
55.5091	0.223548
55.5111	0.204357
55.5131	0.191909
55.5151	0.198133
55.5171	0.182573
55.5191	0.205394
55.5211	0.200726
55.5231	0.195539
55.5251	0.199689
55.5271	0.210062
55.5291	0.225104
55.5311	0.217842
55.5331	0.22666
55.5351	0.231846
55.5371	0.225104
55.5391	0.239108
55.5411	0.26556
55.5431	0.279564
55.5451	0.252075
55.5471	0.274378
55.5491	0.28527
55.5511	0.301867
55.5531	0.334025
55.5551	0.309129
55.5571	0.345436
55.5591	0.368257
55.5611	0.36722
55.5631	0.396784
55.5651	0.409232
55.5671	0.426867
55.5691	0.45332
55.5711	0.445021
55.5731	0.463174
55.5751	0.488589
55.5771	0.48444
55.5791	0.496888
55.5811	0.491701
55.5831	0.497407
55.5851	0.5
55.5871	0.485477
55.5891	0.463693
55.5911	0.484959
55.5931	0.44917
55.5951	0.431017
55.5971	0.415975
55.5991	0.401971
55.6011	0.376037
55.6031	0.350622
55.6051	0.346473
55.6071	0.318983
55.6091	0.325726
55.6111	0.290456
55.6131	0.267635
55.6151	0.259336
55.6171	0.227697
55.6191	0.241183
55.6211	0.199689
55.6231	0.197614
55.6251	0.188797
55.6271	0.17583
55.6291	0.162863
55.6311	0.157676
55.6331	0.154046
55.6351	0.136411
55.6371	0.141079
55.6391	0.126556
55.6411	0.104772
55.6431	0.105809
55.6451	0.100622
55.6471	0.091805
55.6491	0.0855809
55.6511	0.0995851
55.6531	0.0726141
55.6551	0.0824689
55.6571	0.0793568
55.6591	0.0643154
55.6611	0.0741701
55.6631	0.0591286
55.6651	0.0549793
55.6671	0.0674274
55.6691	0.0570539
55.6711	0.0539419
55.6731	0.0513485
55.6751	0.0534232
55.6771	0.0394191
55.6791	0.0461618
55.6811	0.0456432
55.6831	0.0409751
55.6851	0.0357884
55.6871	0.0383817
55.6891	0.0311203
55.6911	0.0409751
55.6931	0.0394191
55.6951	0.0363071
55.6971	0.0259336
55.6991	0.0254149
55.7011	0.0280083
55.7031	0.0274896
55.7051	0.0238589
55.7071	0.0254149
55.7091	0.0280083
55.7111	0.0321577
55.7131	0.0274896
55.7151	0.0238589
55.7171	0.0243776
55.7191	0.0243776
55.7211	0.0228216
55.7231	0.0207469
55.7251	0.0243776
55.7271	0.0181535
55.7291	0.0223029
55.7311	0.0207469
55.7331	0.0134855
55.7351	0.0176349
55.7371	0.0160788
55.7391	0.0150415
55.7411	0.0217842
55.7431	0.0171162
55.7451	0.0233402
55.7471	0.0181535
55.7491	0.0150415
55.7511	0.0145228
55.7531	0.0176349
55.7551	0.0134855
55.7571	0.0124481
55.7591	0.0191909
55.7611	0.0119295
55.7631	0.0191909
55.7651	0.0114108
55.7671	0.0124481
55.7691	0.0145228
55.7711	0.0119295
55.7731	0.0171162
55.7751	0.00985477
55.7771	0.0140041
55.7791	0.0134855
55.7811	0.0103734
55.7831	0.0171162
55.7851	0.0197095
55.7871	0.0114108
55.7891	0.00570539
55.7911	0.0129668
55.7931	0.0134855
55.7951	0.0103734
55.7971	0.00829876
55.7991	0.0114108
55.8011	0.00726141
55.8031	0.00622407
55.8051	0.0114108
55.8071	0.00726141
55.8091	0.0129668
55.8111	0.00622407
55.8131	0.0108921
55.8151	0.0114108
55.8171	0.00881743
55.8191	0.0093361
55.8211	0.00829876
55.8231	0.0114108
55.8251	0.00674274
55.8271	0.0103734
55.8291	0.0108921
55.8311	0.00518672
55.8331	0.00726141
55.8351	0.00674274
55.8371	0.00829876
55.8391	0.00778008
55.8411	0.00778008
55.8431	0.00985477
55.8451	0.00726141
55.8471	0.00622407
55.8491	0.00570539
55.8511	0.00311203
55.8531	0.00778008
55.8551	0.00622407
55.8571	0.00674274
55.8591	0.00414938
55.8611	0.00778008
55.8631	0.00466805
55.8651	0.00985477
55.8671	0.00881743
55.8691	0.00674274
55.8711	0.00829876
55.8731	0.00466805
55.8751	0.00570539
55.8771	0.00518672
55.8791	0.00778008
55.8811	0.00726141
55.8831	0.00466805
55.8851	0.00570539
55.8871	0.00881743
55.8891	0.00570539
55.8911	0.00881743
55.8931	0.00674274
55.8951	0.00414938
55.8971	0.00570539
55.8991	0.00622407
55.9011	0.00570539
55.9031	0.00414938
55.9051	0.00674274
55.9071	0.00674274
55.9091	0.00363071
55.9111	0.00570539
55.9131	0.00363071
55.9151	0.00311203
55.9171	0.00570539
55.9191	0.00207469
55.9211	0.00414938
55.9231	0.00622407
55.9251	0.00466805
55.9271	0.00778008
55.9291	0.00259336
55.9311	0.00622407
55.9331	0.00778008
55.9351	0.00311203
55.9371	0.00363071
55.9391	0.00414938
55.9411	0.00363071
55.9431	0
