# Supplementary material for: Uniaxial pressure induced stripe order rotation in La1.88Sr0.12CuO4
Source: Nat Commun. 2022 Apr 4;13:1795. doi: 10.1038/s41467-022-29465-4 (PMC8979978; doi:10.1038/s41467-022-29465-4)
Supplement: Supplementary file 2 — Source Data [file 41467_2022_29465_MOESM2_ESM.zip › Source_Data/Supplementary_Figure2e.xlsx]

## Sheet: twotheta-intensity(Unstrained)
twotheta	Normalized intensity
70.7276	0.0314804
70.7296	0.0351673
70.7316	0.0360182
70.7336	0.0334657
70.7356	0.0348837
70.7376	0.0337493
70.7396	0.0314804
70.7416	0.0323313
70.7436	0.031764
70.7456	0.0374362
70.7476	0.0343165
70.7496	0.0365854
70.7516	0.0405559
70.7536	0.0374362
70.7556	0.0354509
70.7576	0.0363018
70.7596	0.0380034
70.7616	0.031764
70.7636	0.0328985
70.7656	0.036869
70.7676	0.0280771
70.7696	0.0357345
70.7716	0.0365854
70.7736	0.0377198
70.7756	0.0425411
70.7776	0.0411231
70.7796	0.0411231
70.7816	0.0385706
70.7836	0.0439592
70.7856	0.0391378
70.7876	0.0388542
70.7896	0.0425411
70.7916	0.0391378
70.7936	0.0328985
70.7956	0.0414067
70.7976	0.0326149
70.7996	0.0405559
70.8016	0.0363018
70.8036	0.0479297
70.8056	0.0453772
70.8076	0.0394214
70.8096	0.0436756
70.8116	0.0442428
70.8136	0.039705
70.8156	0.0433919
70.8176	0.0428247
70.8196	0.0484969
70.8216	0.0425411
70.8236	0.0484969
70.8256	0.0453772
70.8276	0.0519002
70.8296	0.0473625
70.8316	0.0504821
70.8336	0.0470788
70.8356	0.0470788
70.8376	0.0524674
70.8396	0.0499149
70.8416	0.0501985
70.8436	0.0499149
70.8456	0.0501985
70.8476	0.0533182
70.8496	0.0533182
70.8516	0.0516166
70.8536	0.0601248
70.8556	0.0572887
70.8576	0.0550199
70.8596	0.0615428
70.8616	0.0589904
70.8636	0.06211
70.8656	0.0618264
70.8676	0.0587067
70.8696	0.0694838
70.8716	0.0544526
70.8736	0.0612592
70.8756	0.0589904
70.8776	0.0709019
70.8796	0.0657969
70.8816	0.068633
70.8836	0.0640953
70.8856	0.0728871
70.8876	0.0694838
70.8896	0.0723199
70.8916	0.0737379
70.8936	0.0726035
70.8956	0.0706183
70.8976	0.0745888
70.8996	0.0785593
70.9016	0.0740216
70.9036	0.0774248
70.9056	0.083097
70.9076	0.0842314
70.9096	0.0808281
70.9116	0.084515
70.9136	0.0822462
70.9156	0.0867839
70.9176	0.0893364
70.9196	0.0862167
70.9216	0.0876347
70.9236	0.0944413
70.9256	0.0981282
70.9276	0.0918888
70.9296	0.105502
70.9316	0.104084
70.9336	0.101248
70.9356	0.106069
70.9376	0.104084
70.9396	0.0986954
70.9416	0.111741
70.9436	0.111741
70.9456	0.107771
70.9476	0.125638
70.9496	0.114861
70.9516	0.117981
70.9536	0.118832
70.9556	0.119115
70.9576	0.131594
70.9596	0.134714
70.9616	0.140953
70.9636	0.139251
70.9656	0.133012
70.9676	0.142087
70.9696	0.150879
70.9716	0.143222
70.9736	0.140953
70.9756	0.171583
70.9776	0.181225
70.9796	0.16591
70.9816	0.167612
70.9836	0.185196
70.9856	0.172433
70.9876	0.187465
70.9896	0.183778
70.9916	0.20675
70.9936	0.217243
70.9956	0.213273
70.9976	0.211004
70.9996	0.224334
71.0016	0.229438
71.0036	0.245037
71.0056	0.253261
71.0076	0.24532
71.0096	0.258366
71.0116	0.26177
71.0136	0.271412
71.0156	0.284742
71.0176	0.303744
71.0196	0.300057
71.0216	0.31055
71.0236	0.347136
71.0256	0.331254
71.0276	0.377482
71.0296	0.373511
71.0316	0.369824
71.0336	0.41747
71.0356	0.429949
71.0376	0.428815
71.0396	0.46937
71.0416	0.4654
71.0436	0.515031
71.0456	0.5346
71.0476	0.539138
71.0496	0.587351
71.0516	0.592172
71.0536	0.635848
71.0556	0.685196
71.0576	0.685479
71.0596	0.713556
71.0616	0.781055
71.0636	0.801758
71.0656	0.837209
71.0676	0.853375
71.0696	0.901588
71.0716	0.903857
71.0736	0.947533
71.0756	0.970221
71.0776	1
71.0796	0.983551
71.0816	0.980715
71.0836	0.986103
71.0856	0.9827
71.0876	0.953772
71.0896	0.942995
71.0916	0.940442
71.0936	0.878049
71.0956	0.908111
71.0976	0.88287
71.0996	0.856778
71.1016	0.811117
71.1036	0.794668
71.1056	0.76574
71.1076	0.788712
71.1096	0.732275
71.1116	0.692286
71.1136	0.672433
71.1156	0.666478
71.1176	0.634997
71.1196	0.610323
71.1216	0.561543
71.1236	0.576858
71.1256	0.552184
71.1276	0.534884
71.1296	0.512479
71.1316	0.491775
71.1336	0.465967
71.1356	0.463698
71.1376	0.446115
71.1396	0.408111
71.1416	0.383437
71.1436	0.377482
71.1456	0.376914
71.1476	0.36869
71.1496	0.35536
71.1516	0.336358
71.1536	0.319342
71.1556	0.298355
71.1576	0.317073
71.1596	0.295235
71.1616	0.290414
71.1636	0.272547
71.1656	0.284458
71.1676	0.269711
71.1696	0.249007
71.1716	0.256665
71.1736	0.218661
71.1756	0.242201
71.1776	0.226602
71.1796	0.22802
71.1816	0.223766
71.1836	0.198809
71.1856	0.21072
71.1876	0.218378
71.1896	0.215825
71.1916	0.21696
71.1936	0.22405
71.1956	0.216676
71.1976	0.188032
71.1996	0.185196
71.2016	0.200227
71.2036	0.198525
71.2056	0.216676
71.2076	0.187181
71.2096	0.215258
71.2116	0.207317
71.2136	0.19654
71.2156	0.204765
71.2176	0.204197
71.2196	0.212989
71.2216	0.230856
71.2236	0.223766
71.2256	0.22802
71.2276	0.235394
71.2296	0.229722
71.2316	0.241066
71.2336	0.243619
71.2356	0.229438
71.2376	0.258934
71.2396	0.259217
71.2416	0.27198
71.2436	0.277935
71.2456	0.280204
71.2476	0.290698
71.2496	0.299773
71.2516	0.323313
71.2536	0.318775
71.2556	0.341463
71.2576	0.354509
71.2596	0.366137
71.2616	0.392513
71.2636	0.381452
71.2656	0.406693
71.2676	0.416619
71.2696	0.45207
71.2716	0.466534
71.2736	0.461429
71.2756	0.507657
71.2776	0.485252
71.2796	0.494895
71.2816	0.494895
71.2836	0.517584
71.2856	0.505389
71.2876	0.487805
71.2896	0.498866
71.2916	0.494044
71.2936	0.48667
71.2956	0.454906
71.2976	0.450652
71.2996	0.433352
71.3016	0.444413
71.3036	0.427113
71.3056	0.402439
71.3076	0.407544
71.3096	0.381452
71.3116	0.372377
71.3136	0.354793
71.3156	0.35848
71.3176	0.355077
71.3196	0.339478
71.3216	0.326149
71.3236	0.316506
71.3256	0.283891
71.3276	0.293534
71.3296	0.271129
71.3316	0.269144
71.3336	0.243619
71.3356	0.254396
71.3376	0.233409
71.3396	0.211288
71.3416	0.216109
71.3436	0.204765
71.3456	0.191719
71.3476	0.190584
71.3496	0.17612
71.3516	0.172717
71.3536	0.165627
71.3556	0.155133
71.3576	0.151163
71.3596	0.150596
71.3616	0.147476
71.3636	0.138117
71.3656	0.122518
71.3676	0.123369
71.3696	0.128191
71.3716	0.116279
71.3736	0.110891
71.3756	0.107204
71.3776	0.0986954
71.3796	0.107204
71.3816	0.100964
71.3836	0.0969938
71.3856	0.0950085
71.3876	0.0879183
71.3896	0.0813953
71.3916	0.0884855
71.3936	0.0822462
71.3956	0.0760068
71.3976	0.076574
71.3996	0.0666478
71.4016	0.0640953
71.4036	0.0629609
71.4056	0.0626773
71.4076	0.0609756
71.4096	0.0609756
71.4116	0.0530346
71.4136	0.0601248
71.4156	0.0516166
71.4176	0.0530346
71.4196	0.0544526
71.4216	0.0408395
71.4236	0.051333
71.4256	0.0538854
71.4276	0.0467952
71.4296	0.046228
71.4316	0.0442428
71.4336	0.0416903
71.4356	0.0428247
71.4376	0.0411231
71.4396	0.0445264
71.4416	0.0391378
71.4436	0.0348837
71.4456	0.0346001
71.4476	0.038287
71.4496	0.0374362
71.4516	0.036869
71.4536	0.0340329
71.4556	0.0309132
71.4576	0.0277935
71.4596	0.0292116
71.4616	0.0354509
71.4636	0.0266591
71.4656	0.0340329
71.4676	0.0283607
71.4696	0.0260919
71.4716	0.0292116
71.4736	0.0275099
71.4756	0.0226886
71.4776	0.0229722
71.4796	0.0272263
71.4816	0.0249575
71.4836	0.0269427
71.4856	0.0246739
71.4876	0.0232558
71.4896	0.0175837
71.4916	0.0263755
71.4936	0.0241066
71.4956	0.0201361
71.4976	0.0272263
71.4996	0.020987
71.5016	0.0212706
71.5036	0.0235394
71.5056	0.0204197
71.5076	0.0201361
71.5096	0.023823
71.5116	0.0190017
71.5136	0.0229722
71.5156	0.015882
71.5176	0.0221214
71.5196	0.0181509
71.5216	0.0184345
71.5236	0.0175837
71.5256	0.0184345
71.5276	0.0207033
71.5296	0.020987
71.5316	0.0173001
71.5336	0.015882
71.5356	0.0190017
71.5376	0.0136132
71.5396	0.0155984
71.5416	0.0136132
71.5436	0.0155984
71.5456	0.0153148
71.5476	0.015882
71.5496	0.0133296
71.5516	0.00907544
71.5536	0.0124787
71.5556	0.0164492
71.5576	0.0133296
71.5596	0.0119115
71.5616	0.0130459
71.5636	0.015882
71.5656	0.0127623
71.5676	0.015882
71.5696	0.0113443
71.5716	0.0161656
71.5736	0.0116279
71.5756	0.0124787
71.5776	0.0150312
71.5796	0.0124787
71.5816	0.0136132
71.5836	0.0150312
71.5856	0.0141804
71.5876	0.0130459
71.5896	0.00907544
71.5916	0.0110607
71.5936	0.00964265
71.5956	0.0119115
71.5976	0.0113443
71.5996	0.0155984
71.6016	0.00964265
71.6036	0.00794101
71.6056	0.00992626
71.6076	0.0116279
71.6096	0.0136132
71.6116	0.00737379
71.6136	0.0116279
71.6156	0.0107771
71.6176	0.00964265
71.6196	0.0113443
71.6216	0.00822462
71.6236	0.0116279
71.6256	0.0104935
71.6276	0.00680658
71.6296	0.0121951
71.6316	0.0124787
71.6336	0.0102099
71.6356	0.0133296
71.6376	0.0127623
71.6396	0.00935905
71.6416	0.00992626
71.6436	0.00709019
71.6456	0.0102099
71.6476	0.00680658
71.6496	0.00850822
71.6516	0.0102099
71.6536	0.00794101
71.6556	0.00879183
71.6576	0.00538854
71.6596	0.00822462
71.6616	0.00822462
71.6636	0.00879183
71.6656	0.00822462
71.6676	0.0102099
71.6696	0.00850822
71.6716	0.0076574
71.6736	0.00850822
71.6756	0.00680658
71.6776	-2.83579
71.6796	-2.83579
71.6816	-2.83579
71.6836	-2.83579
71.6856	-2.83579
71.6876	-2.83579
71.6896	-2.83579
71.6916	-2.83579
71.6936	-2.83579
71.6956	-2.83579
71.6976	-2.83579
71.6996	-2.83579
71.7016	-2.83579
71.7036	-2.83579
71.7056	-2.83579
71.7076	-2.83579
71.7096	-2.83579
71.7116	-2.83579
71.7136	-2.83579
71.7156	-2.83579
71.7176	-2.83579
71.7196	-2.83579
71.7216	-2.83579
71.7236	-2.83579
71.7256	-2.83579
71.7276	-2.83579
71.7296	-2.83579
71.7316	-2.83579
71.7336	-2.83579
71.7356	-2.83579
71.7376	-2.83579
71.7396	-2.83579
71.7416	-2.83579
71.7436	-2.83579
71.7456	-2.83579
71.7476	-2.83579
71.7496	-2.83579
71.7516	-2.83579
71.7536	-2.83579
71.7556	-2.83579
71.7576	-2.83579
71.7596	-2.83579
71.7616	-2.83579
71.7636	-2.83579
71.7656	-2.83579
71.7676	-2.83579
71.7696	-2.83579
71.7716	-2.83579
71.7736	-2.83579
71.7756	-2.83579
71.7776	-2.83579
71.7796	-2.83579
71.7816	-2.83579
71.7836	-2.83579
71.7856	-2.83579
71.7876	-2.83579
71.7896	-2.83579
71.7916	-2.83579
71.7936	-2.83579
71.7956	-2.83579
71.7976	-2.83579
71.7996	-2.83579
71.8016	-2.83579
71.8036	-2.83579
71.8056	-2.83579
71.8076	-2.83579
71.8096	-2.83579
71.8116	-2.83579
71.8136	-2.83579
71.8156	-2.83579
71.8176	-2.83579
71.8196	-2.83579
71.8216	-2.83579
71.8236	-2.83579
71.8256	-2.83579
71.8276	-2.83579
71.8296	-2.83579
71.8316	-2.83579
71.8336	-2.83579
71.8356	-2.83579
71.8376	-2.83579
71.8396	-2.83579
71.8416	-2.83579
71.8436	-2.83579
71.8456	-2.83579
71.8476	-2.83579
71.8496	-2.83579
71.8516	-2.83579
71.8536	-2.83579
71.8556	-2.83579
71.8576	-2.83579
71.8596	-2.83579
71.8616	-2.83579
71.8636	-2.83579
71.8656	-2.83579
71.8676	-2.83579
71.8696	-2.83579
71.8716	-2.83579
71.8736	-2.83579
71.8756	-2.83579
71.8776	-2.83579
71.8796	-2.83579
71.8816	-2.83579
71.8836	-2.83579
71.8856	-2.83579
71.8876	-2.83579
71.8896	-2.83579
71.8916	-2.83579
71.8936	-2.83579
71.8956	-2.83579
71.8976	-2.83579
71.8996	-2.83579
71.9016	-2.83579
71.9036	-2.83579
71.9056	-2.83579
71.9076	-2.83579
71.9096	-2.83579
71.9116	-2.83579
71.9136	-2.83579
71.9156	-2.83579
71.9176	-2.83579
71.9196	-2.83579
71.9216	-2.83579
71.9236	-2.83579
71.9256	-2.83579
71.9276	-2.83579

## Sheet: twotheta-intensity(Strain2)
twotheta	Normalized intensity
70.7431	0.0485981
70.7451	0.0373832
70.7471	0.0429907
70.7491	0.0439252
70.7511	0.0504673
70.7531	0.0448598
70.7551	0.0411215
70.7571	0.0448598
70.7591	0.0345794
70.7611	0.053271
70.7631	0.0523364
70.7651	0.0327103
70.7671	0.0411215
70.7691	0.0439252
70.7711	0.0373832
70.7731	0.0411215
70.7751	0.0448598
70.7771	0.0448598
70.7791	0.0504673
70.7811	0.0485981
70.7831	0.0373832
70.7851	0.035514
70.7871	0.0457944
70.7891	0.0457944
70.7911	0.0485981
70.7931	0.0495327
70.7951	0.0560748
70.7971	0.0523364
70.7991	0.053271
70.8011	0.0411215
70.8031	0.0588785
70.8051	0.0542056
70.8071	0.046729
70.8091	0.0476636
70.8111	0.0429907
70.8131	0.046729
70.8151	0.0542056
70.8171	0.0738318
70.8191	0.0579439
70.8211	0.0607477
70.8231	0.0607477
70.8251	0.0523364
70.8271	0.053271
70.8291	0.0327103
70.8311	0.0635514
70.8331	0.0635514
70.8351	0.0700935
70.8371	0.0542056
70.8391	0.0588785
70.8411	0.0514019
70.8431	0.0757009
70.8451	0.0514019
70.8471	0.0598131
70.8491	0.0542056
70.8511	0.0626168
70.8531	0.0626168
70.8551	0.071028
70.8571	0.0682243
70.8591	0.0785047
70.8611	0.0588785
70.8631	0.0700935
70.8651	0.082243
70.8671	0.0813084
70.8691	0.0831776
70.8711	0.088785
70.8731	0.0757009
70.8751	0.0738318
70.8771	0.0803738
70.8791	0.0785047
70.8811	0.0794393
70.8831	0.071028
70.8851	0.0728972
70.8871	0.0953271
70.8891	0.0850467
70.8911	0.0906542
70.8931	0.0869159
70.8951	0.0747664
70.8971	0.0850467
70.8991	0.0869159
70.9011	0.0897196
70.9031	0.0878505
70.9051	0.0915888
70.9071	0.0925234
70.9091	0.088785
70.9111	0.0953271
70.9131	0.100935
70.9151	0.104673
70.9171	0.088785
70.9191	0.0981308
70.9211	0.118692
70.9231	0.1
70.9251	0.111215
70.9271	0.12243
70.9291	0.0915888
70.9311	0.125234
70.9331	0.127103
70.9351	0.136449
70.9371	0.138318
70.9391	0.123364
70.9411	0.125234
70.9431	0.12243
70.9451	0.111215
70.9471	0.13271
70.9491	0.134579
70.9511	0.134579
70.9531	0.156075
70.9551	0.166355
70.9571	0.145794
70.9591	0.152336
70.9611	0.135514
70.9631	0.150467
70.9651	0.164486
70.9671	0.166355
70.9691	0.16729
70.9711	0.161682
70.9731	0.173832
70.9751	0.195327
70.9771	0.206542
70.9791	0.178505
70.9811	0.198131
70.9831	0.198131
70.9851	0.199065
70.9871	0.220561
70.9891	0.220561
70.9911	0.22243
70.9931	0.228972
70.9951	0.25514
70.9971	0.25514
70.9991	0.22243
71.0011	0.275701
71.0031	0.272897
71.0051	0.27757
71.0071	0.291589
71.0091	0.284112
71.0111	0.323364
71.0131	0.337383
71.0151	0.323364
71.0171	0.361682
71.0191	0.36729
71.0211	0.350467
71.0231	0.365421
71.0251	0.38785
71.0271	0.4
71.0291	0.414953
71.0311	0.442991
71.0331	0.460748
71.0351	0.469159
71.0371	0.484112
71.0391	0.507477
71.0411	0.51215
71.0431	0.495327
71.0451	0.557944
71.0471	0.586916
71.0491	0.607477
71.0511	0.591589
71.0531	0.621495
71.0551	0.700935
71.0571	0.679439
71.0591	0.7
71.0611	0.761682
71.0631	0.756075
71.0651	0.768224
71.0671	0.817757
71.0691	0.903738
71.0711	0.888785
71.0731	0.914019
71.0751	0.892523
71.0771	0.945794
71.0791	0.965421
71.0811	0.913084
71.0831	0.96729
71.0851	0.986916
71.0871	1
71.0891	0.945794
71.0911	0.96729
71.0931	0.948598
71.0951	0.942056
71.0971	0.931776
71.0991	0.901869
71.1011	0.906542
71.1031	0.935514
71.1051	0.899065
71.1071	0.871963
71.1091	0.834579
71.1111	0.779439
71.1131	0.858879
71.1151	0.740187
71.1171	0.771028
71.1191	0.71028
71.1211	0.727103
71.1231	0.672897
71.1251	0.62243
71.1271	0.652336
71.1291	0.625234
71.1311	0.575701
71.1331	0.566355
71.1351	0.572897
71.1371	0.534579
71.1391	0.546729
71.1411	0.474766
71.1431	0.499065
71.1451	0.48972
71.1471	0.452336
71.1491	0.399065
71.1511	0.418692
71.1531	0.357009
71.1551	0.381308
71.1571	0.376636
71.1591	0.335514
71.1611	0.358879
71.1631	0.293458
71.1651	0.348598
71.1671	0.32243
71.1691	0.298131
71.1711	0.295327
71.1731	0.317757
71.1751	0.275701
71.1771	0.28785
71.1791	0.271963
71.1811	0.288785
71.1831	0.250467
71.1851	0.251402
71.1871	0.24486
71.1891	0.25514
71.1911	0.271963
71.1931	0.23271
71.1951	0.230841
71.1971	0.224299
71.1991	0.242056
71.2011	0.240187
71.2031	0.234579
71.2051	0.225234
71.2071	0.241121
71.2091	0.262617
71.2111	0.263551
71.2131	0.231776
71.2151	0.242991
71.2171	0.250467
71.2191	0.248598
71.2211	0.261682
71.2231	0.238318
71.2251	0.26729
71.2271	0.257944
71.2291	0.227103
71.2311	0.298131
71.2331	0.263551
71.2351	0.253271
71.2371	0.290654
71.2391	0.280374
71.2411	0.298131
71.2431	0.291589
71.2451	0.303738
71.2471	0.304673
71.2491	0.299065
71.2511	0.360748
71.2531	0.334579
71.2551	0.376636
71.2571	0.342056
71.2591	0.390654
71.2611	0.394393
71.2631	0.364486
71.2651	0.414019
71.2671	0.401869
71.2691	0.428037
71.2711	0.425234
71.2731	0.438318
71.2751	0.445794
71.2771	0.464486
71.2791	0.472897
71.2811	0.479439
71.2831	0.473832
71.2851	0.482243
71.2871	0.507477
71.2891	0.469159
71.2911	0.457944
71.2931	0.473832
71.2951	0.493458
71.2971	0.440187
71.2991	0.478505
71.3011	0.481308
71.3031	0.488785
71.3051	0.452336
71.3071	0.408411
71.3091	0.411215
71.3111	0.41028
71.3131	0.421495
71.3151	0.439252
71.3171	0.415888
71.3191	0.370093
71.3211	0.369159
71.3231	0.342056
71.3251	0.348598
71.3271	0.324299
71.3291	0.341121
71.3311	0.308411
71.3331	0.323364
71.3351	0.326168
71.3371	0.279439
71.3391	0.249533
71.3411	0.271028
71.3431	0.247664
71.3451	0.228037
71.3471	0.228037
71.3491	0.238318
71.3511	0.206542
71.3531	0.199065
71.3551	0.196262
71.3571	0.172897
71.3591	0.176636
71.3611	0.156075
71.3631	0.166355
71.3651	0.170093
71.3671	0.140187
71.3691	0.148598
71.3711	0.157944
71.3731	0.131776
71.3751	0.145794
71.3771	0.140187
71.3791	0.128972
71.3811	0.106542
71.3831	0.0859813
71.3851	0.107477
71.3871	0.117757
71.3891	0.0925234
71.3911	0.0831776
71.3931	0.103738
71.3951	0.0906542
71.3971	0.0934579
71.3991	0.0934579
71.4011	0.0663551
71.4031	0.0738318
71.4051	0.0859813
71.4071	0.0588785
71.4091	0.0775701
71.4111	0.0766355
71.4131	0.0719626
71.4151	0.0691589
71.4171	0.0598131
71.4191	0.0794393
71.4211	0.0626168
71.4231	0.0635514
71.4251	0.0598131
71.4271	0.0514019
71.4291	0.0504673
71.4311	0.0560748
71.4331	0.0448598
71.4351	0.0457944
71.4371	0.0504673
71.4391	0.0364486
71.4411	0.0616822
71.4431	0.0448598
71.4451	0.0476636
71.4471	0.0439252
71.4491	0.0364486
71.4511	0.035514
71.4531	0.0392523
71.4551	0.028972
71.4571	0.0457944
71.4591	0.0345794
71.4611	0.0401869
71.4631	0.0373832
71.4651	0.0336449
71.4671	0.0317757
71.4691	0.0373832
71.4711	0.0317757
71.4731	0.0271028
71.4751	0.0317757
71.4771	0.0271028
71.4791	0.0317757
71.4811	0.0186916
71.4831	0.0252336
71.4851	0.0317757
71.4871	0.0280374
71.4891	0.0327103
71.4911	0.0261682
71.4931	0.0233645
71.4951	0.0242991
71.4971	0.0271028
71.4991	0.0252336
71.5011	0.0205607
71.5031	0.0242991
71.5051	0.0271028
71.5071	0.0168224
71.5091	0.0261682
71.5111	0.0252336
71.5131	0.0271028
71.5151	0.0214953
71.5171	0.017757
71.5191	0.0130841
71.5211	0.0158879
71.5231	0.0205607
71.5251	0.0140187
71.5271	0.0308411
71.5291	0.0196262
71.5311	0.0196262
71.5331	0.028972
71.5351	0.0186916
71.5371	0.0168224
71.5391	0.0196262
71.5411	0.0158879
71.5431	0.0233645
71.5451	0.0242991
71.5471	0.0168224
71.5491	0.0168224
71.5511	0.017757
71.5531	0.0214953
71.5551	0.0205607
71.5571	0.0205607
71.5591	0.0196262
71.5611	0.0168224
71.5631	0.0140187
71.5651	0.0205607
71.5671	0.0121495
71.5691	0.0140187
71.5711	0.0205607
71.5731	0.0205607
71.5751	0.0233645
71.5771	0.0130841
71.5791	0.0186916
71.5811	0.011215
71.5831	0.0168224
71.5851	0.0168224
71.5871	0.0158879
71.5891	0.0224299
71.5911	0.00747664
71.5931	0.0140187
71.5951	0.017757
71.5971	0.0130841
71.5991	0.0130841
71.6011	0.0130841
71.6031	0.0102804
71.6051	0.00934579
71.6071	0.0158879
71.6091	0.00934579
71.6111	0.00747664
71.6131	0.0158879
71.6151	0.017757
71.6171	0.00841121
71.6191	0.0121495
71.6211	0.0130841
71.6231	0.0140187
71.6251	0.0121495
71.6271	0.0102804
71.6291	0.0140187
71.6311	0.00841121
71.6331	0.0121495
71.6351	0.00934579
71.6371	0.00841121
71.6391	0.0102804
71.6411	0.0121495
71.6431	0.0102804
71.6451	0.00841121
71.6471	0.00934579
71.6491	0.0102804
71.6511	0.0046729
71.6531	0.0130841
71.6551	0.0121495
71.6571	0.0102804
71.6591	0.00654206
71.6611	0.00560748
71.6631	0.00280374
71.6651	0.00934579
71.6671	0.00560748
71.6691	0.0149533
71.6711	0.00560748
71.6731	0.0149533
71.6751	0.00934579
71.6771	0.0158879
71.6791	0.0130841
71.6811	0.00373832
71.6831	0.0140187
71.6851	0.00747664
71.6871	0.00934579
71.6891	0.00934579
71.6911	0.00747664
71.6931	0.0102804
71.6951	0.00560748
71.6971	0.00841121
71.6991	0.00934579
71.7011	0.00654206
71.7031	0.00560748
71.7051	0.011215
71.7071	0.0121495
71.7091	0.00841121
71.7111	0.00747664
71.7131	0.011215
71.7151	0.00747664
71.7171	0.00934579
71.7191	0.00841121
71.7211	0.00934579
71.7231	0.0046729
71.7251	0.00654206
71.7271	0.00747664
71.7291	0.011215
71.7311	0.00654206
71.7331	0.0046729
71.7351	0.0046729
71.7371	0.011215
71.7391	0.00654206
71.7411	0.0121495
71.7431	0.0046729
