# Supplementary material for: Uniaxial pressure induced stripe order rotation in La1.88Sr0.12CuO4
Source: Nat Commun. 2022 Apr 4;13:1795. doi: 10.1038/s41467-022-29465-4 (PMC8979978; doi:10.1038/s41467-022-29465-4)
Supplement: Supplementary file 2 — Source Data [file 41467_2022_29465_MOESM2_ESM.zip › Source_Data/Supplementary_Figure2f.xlsx]

## Sheet: l-twotheta(Unstrained)
l	twotheta
2	13.4206
4	26.9662
6	40.9061
8	55.4996
10	71.157

## Sheet: l-twotheta(Strain2)
l	twotheta
2	13.4088
4	26.9504
6	40.8871
8	55.4883
10	71.1453
