# Supplementary material for: Uniaxial pressure induced stripe order rotation in La1.88Sr0.12CuO4
Source: Nat Commun. 2022 Apr 4;13:1795. doi: 10.1038/s41467-022-29465-4 (PMC8979978; doi:10.1038/s41467-022-29465-4)
Supplement: Supplementary file 2 — Source Data [file 41467_2022_29465_MOESM2_ESM.zip › Source_Data/Supplementary_Figure3d.xlsx]

## Sheet: sigma_polarisation
q_perp	Intensity	errorbar
-0.06863	0.00312623	0.00257717
-0.0570464	-0.00123711	0.00226097
-0.0453063	0.00498514	0.0024183
-0.0393877	0.0109831	0.00260048
-0.0334421	0.00872886	0.00251163
-0.0274736	0.0184278	0.00279492
-0.0214863	0.025331	0.00296698
-0.0186869	0.028127	0.00301955
-0.0154842	0.0328215	0.00315881
-0.0122785	0.043027	0.00341208
-0.00947151	0.0512917	0.00359526
-0.00626182	0.0692684	0.00396625
-0.00345233	0.0833225	0.00423401
-0.00104376	0.0999741	0.00453386
-0.000240869	0.0904921	0.00437097
0.00256922	0.0895638	0.00434892
0.00537892	0.0785014	0.00414894
0.008589	0.0581686	0.00372363
0.0113965	0.0430778	0.00338218
0.0146029	0.0350998	0.00317289
0.0174062	0.0296793	0.00305339
0.0206068	0.023116	0.00284633
0.0238033	0.0191526	0.00274516
0.0265966	0.0148488	0.00260663
0.0325681	0.0108685	0.00249046
0.0385173	0.00797977	0.00237805
0.0444401	0.0048575	0.00227267
0.0503325	0.00602807	0.0023192
0.0620097	0.00226042	0.00217208
0.073517	0.00143856	0.00212289

## Sheet: pi_polarisation
q_perp	Intensity	errorbar
-0.06863	-0.00167628	0.00155402
-0.0570464	0.00268895	0.00166377
-0.0453063	0.00521766	0.00173438
-0.0393877	0.00303009	0.00164946
-0.0334421	0.00380845	0.0016546
-0.0274736	0.00363244	0.00164059
-0.0214863	0.00616415	0.00172162
-0.0186869	0.0108584	0.00188221
-0.0154842	0.0149814	0.0019972
-0.0122785	0.0154509	0.00201532
-0.00947151	0.0223901	0.00221568
-0.00626182	0.0272619	0.00233955
-0.00345233	0.0307742	0.00241824
-0.00104376	0.0365008	0.00257452
-0.000240869	0.0399631	0.00265723
0.00256922	0.0361362	0.00256676
0.00537892	0.0343516	0.00250678
0.008589	0.0255369	0.00227043
0.0113965	0.019103	0.00210321
0.0146029	0.0115689	0.0018605
0.0174062	0.0111378	0.00183835
0.0206068	0.0104029	0.00181946
0.0238033	0.00630364	0.00168133
0.0265966	0.00544653	0.00164207
0.0325681	0.00390339	0.00157163
0.0385173	0.00149718	0.00148255
0.0444401	0.00474038	0.00159961
0.0503325	0.000167499	0.00140838
0.0620097	9.95627e-05	0.00139805
0.073517	0.00288788	0.00149217

## Sheet: sigma_semitransparent_symbol
q_perp	Intensity	errorbar
-0.0638585	0.00622535	0.00225247
-0.0560474	0.00410454	0.00213152
-0.0481681	0.00339868	0.00215733
-0.0402301	0.00713522	0.00234236
-0.032243	0.0149202	0.003482
-0.0242167	0.0167151	0.00360031
-0.0201919	0.0308176	0.0040125
-0.0161609	0.034068	0.00411384
-0.012125	0.0549928	0.00474326
-0.00808537	0.0811272	0.00541513
-0.00606457	0.0763263	0.00535461
-0.0040433	0.113427	0.00621937
-0.00202173	0.0921932	0.00578256
0	0.115215	0.00441666
0.00202173	0.103019	0.00599156
0.0040433	0.0888396	0.00571374
0.00606457	0.0831477	0.00555153
0.00808537	0.0655487	0.00507689
0.0101056	0.0541448	0.0047467
0.012125	0.050058	0.0046613
0.0141435	0.0494884	0.0046801
0.0161609	0.0400934	0.00438725
0.0181771	0.0348351	0.00420669
0.0201919	0.0293086	0.00397957
0.0222051	0.019514	0.00362678
0.0242167	0.023273	0.00378462
0.0262264	0.0188763	0.00366719
0.0282342	0.0159551	0.00354904
0.032243	0.0146998	0.00357368
0.0362421	0.0116297	0.0034016
0.0402301	0.00911611	0.00330192
0.0481681	0.0131604	0.0034397
0.0560474	0.0105262	0.00335578
0.0638585	0.00507777	0.0030578
0.0715918	0.00535682	0.00311228
0.0792378	-0.00239445	0.00274143
0.0867873	-0.000516313	0.00287457
0.094231	-0.00250043	0.00276639
