# Supplementary material for: Uniaxial pressure induced stripe order rotation in La1.88Sr0.12CuO4
Source: Nat Commun. 2022 Apr 4;13:1795. doi: 10.1038/s41467-022-29465-4 (PMC8979978; doi:10.1038/s41467-022-29465-4)
Supplement: Supplementary file 2 — Source Data [file 41467_2022_29465_MOESM2_ESM.zip › Source_Data/Supplementary_Figure5b.xlsx]

## Sheet: qx
q_perp	Intensity	errorbar
-0.0794601	0.00278688	0.00291166
-0.0680484	0.00155762	0.00283769
-0.0564502	0.000260138	0.00280316
-0.0446973	0.00739903	0.00310104
-0.0383769	0.0128309	0.00335081
-0.0320265	0.0106241	0.00324232
-0.0256513	0.0181566	0.0035575
-0.0224558	0.025939	0.00385841
-0.019256	0.0429351	0.00441824
-0.0160524	0.0464384	0.00451891
-0.0144494	0.0515397	0.00463689
-0.0128457	0.0632453	0.0050328
-0.0112413	0.0746144	0.00529828
-0.00963643	0.0720009	0.00521285
-0.00803108	0.0760817	0.00535024
-0.00642533	0.0678721	0.00508599
-0.00481927	0.0689325	0.00513731
-0.00321298	0.0554987	0.00476606
-0.00160653	0.0565995	0.0047869
0	0.0535717	0.0033287
0.00160653	0.0533102	0.00471459
0.00321298	0.0562103	0.00478592
0.00481927	0.0631169	0.00497628
0.00642533	0.0750473	0.00529885
0.00803108	0.0721171	0.00523061
0.00963643	0.0810121	0.00542188
0.0112413	0.0806578	0.00544179
0.0128457	0.0737706	0.00523054
0.0144494	0.0684413	0.005131
0.0160524	0.0609446	0.00493974
0.019256	0.0447386	0.00448464
0.0224558	0.0325605	0.00407938
0.0256513	0.0201949	0.00363322
0.0320265	0.013454	0.00337468
0.0383769	0.00753966	0.00313413
0.0446973	0.00830663	0.00317771
0.0564502	-0.00327753	0.00262527
0.0680484	0.00393444	0.00300825
0.0794601	0.0052781	0.00306237

## Sheet: qy
q_perp	Intensity	errorbar
-0.0743681	0.000824366	0.00289802
-0.0629626	0.00284045	0.00302477
-0.0513846	0.00600111	0.00314806
-0.0396657	0.0082829	0.00323672
-0.0317907	0.0186577	0.00367482
-0.023877	0.0311203	0.00405085
-0.0199086	0.0383861	0.00428662
-0.0159342	0.0495268	0.00466954
-0.013945	0.060883	0.00286855
-0.0119549	0.0687497	0.00300102
-0.00996378	0.0674776	0.00297606
-0.00797194	0.070149	0.00302606
-0.00597948	0.0653953	0.00295013
-0.00398658	0.0632372	0.00290273
-0.00199336	0.0588411	0.00283725
0	0.060977	0.00251112
0.00199336	0.0586278	0.00284752
0.00398658	0.0619478	0.00290693
0.00597948	0.0510516	0.00271173
0.00797194	0.0729081	0.00306696
0.00996378	0.0735247	0.00308431
0.0119549	0.0652899	0.00293689
0.0159342	0.0489425	0.00463824
0.0199086	0.0362716	0.00425104
0.023877	0.029738	0.00406591
0.0317907	0.0166646	0.00358597
0.0396657	0.007446	0.00320431
0.0474923	0.00549894	0.003104
0.0591209	0.00106812	0.00292435
0.0705874	0.0058359	0.00316489
0.0818604	0.00405928	0.00309228
