# Supplementary material for: Uniaxial pressure induced stripe order rotation in La1.88Sr0.12CuO4
Source: Nat Commun. 2022 Apr 4;13:1795. doi: 10.1038/s41467-022-29465-4 (PMC8979978; doi:10.1038/s41467-022-29465-4)
Supplement: Supplementary file 2 — Source Data [file 41467_2022_29465_MOESM2_ESM.zip › Source_Data/Supplementary_Figure7h.xlsx]

## Sheet: q_perp-Intensity-errorbar
q_perp	Intensity	errorbar
-0.06863	-0.00116447	0.00208384
-0.0570464	-0.00164918	0.00171893
-0.0453063	0.00204444	0.00154954
-0.0393877	0.00902459	0.00136333
-0.0334421	0.0094282	0.00131664
-0.0274736	0.0142749	0.00145556
-0.0214863	0.0237693	0.00174427
-0.0186869	0.023434	0.00179805
-0.0154842	0.0243802	0.00223136
-0.0122785	0.0343858	0.00222395
-0.00947151	0.030046	0.00478545
-0.00626182	0.0465663	0.00193409
-0.00345233	0.0574705	0.00205387
-0.00104376	0.0716459	0.00187669
-0.000240869	0.0640982	0.00156834
0.00256922	0.0639128	0.00400665
0.00537892	0.0508976	0.00169028
0.008589	0.032263	0.00188608
0.0113965	0.036551	0.002131
0.0146029	0.025362	0.00227077
0.0174062	0.0212105	0.00208225
0.0206068	0.0187976	0.00168258
0.0238033	0.0163346	0.00184219
0.0265966	0.0115059	0.00163598
0.0325681	0.00683623	0.00179517
0.0385173	0.00380184	0.00171752
0.0444401	0.00190584	0.00188528
0.0503325	0.00543916	0.00151065
0.0620097	0.00223079	0.00171398
0.073517	0.000900587	0.00153132
