# Supplementary material for: Uniaxial pressure induced stripe order rotation in La1.88Sr0.12CuO4
Source: Nat Commun. 2022 Apr 4;13:1795. doi: 10.1038/s41467-022-29465-4 (PMC8979978; doi:10.1038/s41467-022-29465-4)
Supplement: Supplementary file 2 — Source Data [file 41467_2022_29465_MOESM2_ESM.zip › Source_Data/Supplementary_Figure7i.xlsx]

## Sheet: Strain-xi_perp-errorbar
Strain number	xi_perp	errorbar
0	58.7143	1.76019
1	57.5054	2.58143
2	47.2418	2.28494
2	50.3033	2.01622

## Sheet: Strain-xi_parallel-errorbar
Strain number	xi_parallel	errorbar
0	64.2206	2.67285
1	57.6954	4.33962
2	59.3023	2.22648
2	68.4502	3.34342
