# Supplementary material for: Uniaxial pressure induced stripe order rotation in La1.88Sr0.12CuO4
Source: Nat Commun. 2022 Apr 4;13:1795. doi: 10.1038/s41467-022-29465-4 (PMC8979978; doi:10.1038/s41467-022-29465-4)
Supplement: Supplementary file 2 — Source Data [file 41467_2022_29465_MOESM2_ESM.zip › Source_Data/Supplementary_Figure8b.xlsx]

## Sheet: 46K
q_parallel	Intensity	errorbar
0.155147	0.00124543	0.00232603
0.17218	0.00202232	0.00254148
0.189004	0.00930567	0.00280434
0.19733	0.0128725	0.00181356
0.205597	0.0172371	0.00193
0.209707	0.0119494	0.00273235
0.213801	0.0217783	0.00210503
0.217878	0.0216799	0.00225278
0.22194	0.0245374	0.00209134
0.225984	0.0327017	0.00247839
0.230011	0.0292422	0.00251059
0.23402	0.0337103	0.00228691
0.238012	0.022263	0.00236382
0.241985	0.0209525	0.00193481
0.24594	0.0200993	0.00184267
0.249877	0.0141974	0.0018215
0.253794	0.0142404	0.00162372
0.26157	0.0121116	0.00169113
0.269267	0.00502924	0.00166137
0.276882	0.00759025	0.00192314
0.291856	0.0035371	0.00229644
0.306474	0.00159722	0.00201133

## Sheet: 53K
q_parallel	Intensity	errorbar
0.155147	0.000691733	0.00195143
0.17218	-0.000866829	NaN
0.189004	0.00680791	0.00172564
0.19733	0.00663237	0.00149751
0.205597	0.0124192	0.00178175
0.209707	0.00660188	0.00260294
0.213801	0.0156596	0.00193159
0.217878	0.0167655	0.0016673
0.22194	0.018904	0.00181432
0.225984	0.0242544	0.00204477
0.230011	0.0218156	0.00191033
0.23402	0.0191155	0.00201566
0.238012	0.0262521	0.00175629
0.241985	0.018603	0.00172427
0.24594	0.0160682	0.00157481
0.249877	0.0129819	0.00148979
0.253794	0.00934011	0.00157182
0.26157	0.0126015	0.00158445
0.269267	0.00468099	0.00173691
0.276882	0.00499155	0.00172089
0.291856	0.00425301	0.00159096
0.306474	0.000490803	0.00157544

## Sheet: 60K
q_parallel	Intensity	errorbar
0.155147	-0.000194547	0.00119577
0.163689	0.0029866	0.0012559
0.17218	0.00261715	0.00138591
0.18062	0.00104596	0.00108558
0.189004	0.00370935	0.0012318
0.19733	0.00743084	0.00128692
0.201471	0.0075584	0.00121775
0.205597	0.00967709	0.00117167
0.209707	0.00682173	0.00168668
0.213801	0.0113493	0.00128944
0.217878	0.0073135	0.00163356
0.22194	0.0115907	0.00157399
0.225984	0.016138	0.00128669
0.230011	0.0172163	0.00167676
0.23402	0.0183945	0.00156596
0.238012	0.0157015	0.00114644
0.241985	0.0138734	0.00134688
0.24594	0.00895286	0.00151703
0.249877	0.011244	0.00125958
0.253794	0.00910908	0.00151867
0.257692	0.00710749	0.0013935
0.26157	0.00515787	0.0013771
0.269267	0.00472338	0.00114097
0.276882	0.000846302	0.00113164
0.284412	0.00385333	0.00119466
0.291856	0.00303954	0.00131626
0.29921	0.00190452	0.00124635
0.306474	0.00150461	0.00115815

## Sheet: 80K
q_parallel	Intensity	errorbar
0.111783	0.00193963	0.00131136
0.137925	-0.000754842	0.00119248
0.155147	0.000177799	0.00133619
0.17218	0.00207599	0.00122807
0.189004	0.000246976	0.0014706
0.19733	0.00634835	0.00126233
0.205597	0.00236006	0.00124869
0.209707	0.00385097	0.00143318
0.213801	0.00683343	0.00122744
0.217878	0.010721	0.00130253
0.22194	0.00994956	0.00145155
0.225984	0.0110815	0.001676
0.230011	0.0141744	0.00122571
0.23402	0.0103571	0.0013593
0.238012	0.00938195	0.00125598
0.241985	0.0112167	0.00139376
0.24594	0.00692816	0.00134953
0.249877	0.00687189	0.0013834
0.253794	0.00607913	0.00122747
0.26157	0.00212444	0.00123544
0.269267	0.00651299	0.00105601
0.276882	0.00470617	0.00111933
0.291856	0.00179079	0.00117824
0.306474	-0.000655874	0.00133255
0.320719	0.000479573	0.00124067
0.341349	-0.00102946	0.00117033

## Sheet: 120K
q_parallel	Intensity	errorbar
0.111783	0.00216971	0.00132674
0.137925	0.00151927	0.00117479
0.155147	0.0010664	0.00109842
0.17218	-0.00107045	0.00112659
0.189004	0.00381989	0.00108135
0.19733	0.00320865	0.00105968
0.205597	0.00410015	0.0010227
0.209707	0.00428403	0.00126819
0.213801	0.00730499	0.00106016
0.217878	0.00385842	0.0013125
0.22194	0.00650586	0.00120008
0.225984	0.00841973	0.00113908
0.230011	0.00682005	0.00119626
0.23402	0.00800894	0.00115416
0.238012	0.0058362	0.00122187
0.241985	0.00784054	0.00112489
0.24594	0.0059305	0.00112693
0.249877	0.00640597	0.0012695
0.253794	0.00500926	0.00111686
0.26157	0.00535255	0.00122615
0.269267	0.00505689	0.00101313
0.276882	0.00379625	0.00102818
0.291856	0.00256277	0.00106506
0.306474	0.000884736	0.000948086
0.320719	0.00180965	0.00105405
0.341349	0.000622681	0.00100132
